# Supplementary material for: p53 CRISPR Deletion Affects DNA Structure and Nuclear Architecture
Source: J Clin Med. 2020 Feb 22;9(2):598. doi: 10.3390/jcm9020598 (PMC7073688; doi:10.3390/jcm9020598)
Supplement: Supplementary file 1 [file jcm-09-00598-s001.zip › jcm-694845 supplementary/jcm-694945 supplementary -Table S1.xlsx]

## Sheet: MCF7 wt
	CHROMOSOME ABERRATIONS
	SAMPLE:	MCF-7 WT
			N U M E R I C A L C H A N G E S
	Metaphase	# of						C	H	R	O	M	O	S	O	M	E										R E A R R A N G E M E N T S														SPECIAL
	Number	chrs	1	2	3	4	5	6	7	8	9	10	11	12	13	14	15	16	17	18	19	20	21	22	X	Y															REMARKS
	1	66	3	4	3	3	3	2	2	4	2	3	2	7	4	2	2	4	2	3	0	7	2	0	2		der(1)del(1)t(1;20;9); der(2)del(2p)t(2q;3); der(2)add?(2q;14); der(2)del(2p)rcp?(2q;14); der(3)del(3p)t(3q;6); der(4)t(4q;5); der(4)t(4q;17); der(5)t(5p;4); der(5)del(5q); der(7)dup(7q)?; der(7)t(7;20;7); der(8)t(8q;16); der(8)t(8p;15)[2]; der(8)t(16;1;8); der(9)t(9p;8); der(10)t(10p;7); der(12)t(7;12;5); der(12)t(12q;7); der(12)t(12q;8); der(12)t(12q;6); der(12)t(12;20;1;17); der(13)t(13p;3); d…														(No markers
	2	63	3	4	3	4	2	1	2	4	2	3	1	7	3	2	2	4	2	3	0	7	2	0	2		der(1)del(1)t(1;20;9); der(2)t(2q;3); der(2)add?(2q;14); der(2)t(7;2;14)?; der(3)del(3p)t(3q;6); der(4)t(4q;5); der(4)t(4q;17); der(4)t(4q;5); der(7)t(7;20;7); der(8)t(8q;16); der(8)t(8p;15)[2]; der(8)t(8p;1?); der(9)t(9p;8); der(10)t(10p;6); der(12)t(7;12;5); der(12)t(12q;7); der(12)t(12q;8); der(12)t(12q;6); der(12)t(12;20;1;17); der(13)del(13q)t(13p;7); der(13)del(13q)t(13p;6?); der(15)t(15p;1…														(No markers
	3	63	2	4	4	3	3	2	2	4	2	3	2	6	4	1	3	4	2	2	0	6	2	0	2		der(2)t(2q;3); der(2)add?(2q;14); der(3)del(3p)rcp(3q;6q); der(4)t(4q;17); der(4)t(4p;13/18); der(4)t(4q;5); der(5)t(5p;4); der(7)t(7;20;7); der(8)t(8q;16); der(8)t(8p;15)[2]; der(8)t(16;8;9); der(9)rcp(9p;8q); der(10)t(10p;6); der(12)t(7;12;5); der(12)t(12q;7); der(12)t(12q;8); der(12)t(12q;6); der(12)t(12;20;1;17); der(13)del(13q)t(13p;7)[2]; der(13)t(13p;6); der(15)t(15p;16); der(16)del(16q); …														(+mar1(2)
	4	66	3	4	3	3	3	2	2	4	2	3	2	7	4	2	3	3	3	3	0	6	2	0	2		der(1)del(1)t(1;20;9); der(2)t(2q;3); der(2)add?(2q;14); der(2)t(7;2;14); der(4)t(4q;5); der(4)t(4q;7); der(5)t(5p;4); der(7)t(7;20;7); der(8)t(8q;16); der(8)t(8p;15); der(8)t(1;8;9); der(9)rcp?(9p;8); der(10)t(10p;7); der(12)t(12q;7); der(12)t(12q;8); der(12)t(12q;6); der(12)t(12;20;1;17); der(12)del(12q); der(13)t(13p;3); der(13)del(13q)[2]; der(15)t(15p;16); der(15)del(15q)t(15p;16); der(16)de…														(+mar1(20)
	5	67	3	4	3	2	4	2	2	4	2	3	2	7	4	2	2	4	3	4	0	6	2	0	2		der(1)del(1)t(1;20;9); der(2)t(2q;3); der(2)add?(2q;14); der(2)t(12?;2;14); der(3)del(3p)rcp(3q;6q); der(4)t(4q;7); del(5q)[2]; der(5)t(5p;4); der(7)t(7;20;7); der(8)t(8p;16); der(8)t(1;8;9?); der(8)t(8p;15q); der(8)t(8q;1/16); der(9)rcp?(9p;8); der(10)t(10p;7); der(12)t(12;4;5); der(12)t(12q;7); der(12)t(12q;8); der(12)t(12q;6); der(12)t(12;20;1;17); der(12)del(12q); der(13)del(13q)[2]; der(15)t…														(No markers
	6	65	3	3	3	3	3	2	2	4	2	3	2	7	4	2	2	3	3	3	0	7	2	0	2		der(1)del(1)t(1;20;9); der(2)t(2q;3); der(2)add?(2q;14); der(3)del(3)rcp(3q;6q); der(4)t(4q;5); der(4)t(4q;7); der(5)t(5p;4); der(7)t(7;20;7); der(8)t(8q;16); der(8)t(8p;15)[2]; der(8)t(1/16;8;9); der(9)rcp?(9p;8); der(10)t(10p;7); der(12)t(12q;7)[2]; der(12)t(12q;8); der(12)t(12q;6); der(12)t(12;20;1;17); der(13)t(13p;3); der(13)del(13q)[2]; der(15)fus(15p;der(2)del(2p)t(2q;14q); der(15)t(15p;16…														(No markers
	7	62	3	3	3	4	2	2	2	4	2	3	2	7	3	2	3	2	2	2	0	7	2	0	2		der(1)del(1)t(1;20;9); der(2)t(2q;3); der(2)add(2q;14); der(3)del(3p)t(3q;6); der(4)t(4q;5); der(4)t(4;17;4;5); der(4)t(4q;5); der(6)del(6p?); der(7)t(7;20;7); der(8)t(8q;16); der(8)t(8p;15)[2]; der(8)t(1;8;9); der(9)rcp?(9p;8); der(10)t(10p;6); der(12)t(7;12;5); der(12)t(12q;8); der(12)t(12q;6); der(12)t(12;20;1;17); der(12)del(12q); der(13)del(13q)t(13p;7); der(13)t(13p;6); der(13)del(13q)[2]; …														(No markers
	8	63	3	3	3	3	3	2	2	4	2	3	2	6	4	2	3	3	2	3	0	6	2	0	2		der(1)t(1;20;9); der(2)t(2q;3); der(2)add(2q;14); der(3)del(3p)rcp(3q;6q); der(3)del(3p); der(4)t(4q;5); der(4)add?(4p;3); der(4)t(4q;17) der(5)t(5p;4); der(7)t(7;20;7); der(8)t(8q;16); der(8)t(8p;15)[2]; der(8)t(16;1;8;9); der(9)rcp?(9p;8); der(10)t(10p;7); der(12)t(12q;7); der(12)t(12q;8); der(12)t(12q;6); der(12)del(12)t(12;5q); der(12)t(12;20;1;17); der(12)del(12q); der(13)del(13q)t(13p;3); d…														(No markers
N1	9	63	3	3	4	3	2	2	1	5	2	3	2	5	4	2	3	5	2	1	0	7	2	0	2		der(1)del(1)t(1;20;9); der(2)t(2q;3); der(2)add(2q;14); der(3)del(3p)t(3q;6); der(3)del(3p); der(4)t(4q;5); der(4)t(4;17); der(6)del(6q); der(7)t(7;20;7); der(8)t(8q;16); der(8)t(8p;15)[2]; der(8)t(8p;16?); der(8)del(8q); der(9)rcp?(9p;8); der(10)t(10p;6); der(12)t(7;12;5); der(12)t(12q;8); der(12)t(12;20;1;17); der(13)del(13q)t(13p;7/14); der(13)del(13q); der(15)t(16;15;1?); der(15)t(15p;1;16); …														(No markers
	10	60	3	4	2	3	3	2	2	4	2	3	2	7	4	1	3	2	1	3	0	6	2	0	1		der(1)del(1)t(1;20;9); der(2)del(2p)t(2q;3); der(2)add(2q;14); der(2)t(y;2;14); der(3)del(3p)t(3q;6); der(3)add(3p;3?); der(4)del(4p)?t(4q;17); der(4)t(4q;5); der(5)t(5p;4); der(5)del(5q); der(7)t(7;20;7); der(8)t(8q;16); der(8)t(8p;15)[2]; der(8)t(16;1;8;9); der(9)rcp?(9p;8); der(10)t(10p;7); der(12)t(12q;5q); der(12)t(12q;8); der(12)t(12q;7); der(12)t(12q;6); der(12)t(12;20;1;17); der(13)del(13…														(+mar1(1), +mar2(7)(iso(7p)
	11	67	3	4	3	4	2	2	2	3	2	3	2	7	4	3	2	4	2	3	0	8	2	0	2		der(1)del(1)t(1;20;9); der(2)t(2q;3); der(2)add(2q;14); der(2)t(7;2;14); der(3)del(3p)t(3q;6); der(4)t(4q;5); der(4)t(4;17); der(4)t(4q;5); der(7)t(7;20;7); der(8)t(8q;16); der(8)t(8p;15); der(8)t(1;8;9); der(9)rcp?(9p;8); der(10)t(10p;6); der(12)t(7;12;5); der(12)t(12q;8); der(12)t(12q;6); der(12)t(12;20;1;17); der(13)del(13q)t(13p;7); der(13)t(13p;6); der(13)del(13q); der(15)t(15p;16); der(16)d…														(No markers
	12	66	3	3	3	3	2	2	3	5	2	3	2	7	4	2	3	3	2	3	0	7	2	0	2		der(1)del(1)t(1;20;9); der(2)t(2q;3); der(2)add(2q;14); der(3)del(3p)rcp(3q;6q); der(3)del(3)?; der(4)t(4;17); der(4)t(4q;5); der(7)del(7q); der(7)der(7)t(12;7;20;7); der(8)del(8q)?; der(8)t(8p;1); der(8)t(8q;16); der(8)t(8p;15)[2]; der(9)t(9p;8); der(10)t(10p;6); der(12)t(7;12;5); der(12)t(12q;7); der(12)t(12q;8); der(12)t(12q;6); der(12)t(12;20;1;17); der(13)t(13p;3); der(13)del(13q)[2]; der(15…														(No markers
	13	62	3	3	3	3	3	2	2	4	2	3	2	6	4	2	2	3	2	3	0	6	2	0	2		der(1)del(1)t(1;20;9); der(2)t(2q;3); der(2)add(2q;14); der(3)del(3p)rcp(3q;6q); der(3)del(3p); der(4)fus(der(4)t(4;17);21); der(4)t(4q;5); der(4)add(4p;3); der(5)t(5p;4); der(7)t(7;20;7); der(8)t(8q;16); der(8)t(8p;15); der(10)t(10p;7); der(12)del(12)t(12;5); der(12)t(12q;7); der(12)t(12q;8); der(12)t(12q;6); der(12)t(12;20;1;17); der(13)del(13q)t(13p;3); der(15)t(15p;16); der(16)t(16q;15); der(…														(No markers
	14	59	3	3	3	4	3	2	2	2	2	3	2	8	3	2	2	3	2	2	0	5	1	0	2		der(1)del(1)t(1;20;9); der(2)t(2q;3); der(2)add(2q;14); der(3)del(3p)t(3q;6); der(3)del(3p); der(4)t(4q;5); der(4)add(4;3); der(4)t(4q;5); der(5)t(5p;4); der(7)t(12;7;20;7); der(8)t(1;16;8;9);der(8)t(8q;16); der(8)t(8p;15)[2]; der(9)rcp(9p;8q); der(10)t(10p;7); der(12)t(7;12;5); der(12)t(12q;7); der(12)t(12q;8); der(12)t(12q;6); der(12)t(12;20;1;17); der(13)del(13q)t(13p;3); der(13)del(13q); der(…														(No markers
	15	60	3	4	3	3	3	2	2	4	2	3	2	5	2	1	2	4	2	3	0	6	2	0	2		der(1)del(1)t(1;20;9); der(2)del(2p)t(2q;3); der(2)add(2q;14); der(2)del(2)t(2;14); der(3)del(3p)rcp(3q;6q); der(3)del(3)?; der(4)t(4;17); der(4)t(4q;5); der(4)t(4q;9?); der(5)t(5p;4); der(5)del(5q); der(7)t(7;20;7); der(8)t(8p;1); der(8)t(8q;16); der(8)t(8p;15)[2]; der(9)t(9p;8); der(10)t(10p;7); der(12)t(12q;7); der(12)t(12q;8); der(12)t(12q;6); der(12)t(12;20;1;17); der(13)rob(der(13)del(13q);…														(+mar1(20?)
	16	59	3	3	2	3	2	2	2	4	2	3	2	5	4	2	2	3	2	3	0	6	2	0	2		der(1)del(1)t(1;20;9); der(2)t(2q;3); der(2)add(2q;14); der(2)t(12/7;2;14); der(3)del(3p)rcp(3q;6q); der(4)t(4;5); der(4)t(4q;17); der(7)der(7)fus(13;der(7;20;7)q); der(8)t(8q;16); der(8)t(8p;15); der(8)del(8q)t(8p;16/1); der(8)del(8q)t(8p;15); der(9)t(9p;8); der(10)t(10p;6); der(12)t(12q;7); der(12)t(12q;8); der(12)t(12q;6); der(12)t(12;20;1;17); der(13)del(13q); der(13)t(13p;3); der(13)del(13q)…
	17	62	3	4	2	3	3	2	2	4	2	2	2	6	4	2	2	4	2	3	0	6	2	0	2		der(1)del(1)t(1;20;9); der(2)del(2p)t(2q;3); der(2)add(2q;14); der(2)del(2)rcp?(2;14); der(4)t(4q;5); der(4)t(4q;17); der(5)t(5p;4); der(5)del(5q); der(6)t(6q;3); der(7)t(7;20;7); der(8)t(1;16;8;9);der(8)t(8q;16); der(8)t(8p;15)[2]; der(9)rcp(9p;8q); der(10)t(10p;7); der(12)t(7;12;5); der(12)t(12q;7); der(12)t(12q;6); der(12)t(12;20;1;17); der(13)del(13q)[2]; der(13)t(13p;3); der(15)t(15p;16); de…
	18	67	3	4	3	3	3	3	2	4	2	3	2	6	4	2	2	4	3	3	0	7	2	0	2		der(1)del(1)t(1;20;9); der(2)del(2p)t(2q;14); der(2)add(2q;14;3); der(2)t(2q;3); der(2)t(7;2;14); der(3)del(3p)rcp(3q;6q); der(3)del(3p); der(4)t(4q;5); der(4)t(4p;7); der(5)del(5p); der(5)t(5p;4); der(7)der(7)t(12;7;20;7); der(8)t(8q;16); der(8)t(8p;15); der(8)t(15;8;16); der(8)t(1;8;9); der(9)rcp(9p;8q); der(10)t(10p;7); der(10)t(8;12;10); der(12)t(12q;7); der(12)t(12q;6); der(12)t(12;8); der(1…
	19	62	3	3	2	3	3	2	2	4	2	2	2	5	4	2	3	3	2	3	0	8	2	0	2		der(1)del(1)t(1;20;9); der(2)t(2q;3); der(2)add(2q;14); der(2)del(2)t(2;14); der(3)del(3p)rcp(3q;6q); der(3)del(3)?; der(4)t(4;17); der(4)t(4q;5); der(5)t(5q;10); der(5)t(5p;4); der(7)t(7;20;7); der(8)t(8p;15)[2]; der(8)t(1;16;8;9); der(8)t(8q;16); der(9)rcp?(9p;8); der(12)t(12q;7); der(12)t(12;20;1;17); der(12)t(12q;8); der(12)t(12q;6); der(13)t(13p;3); der(13)del(13q); der(13)del(13q)t(13p;3); …														(+mar1(12+3?)
	20	64	3	3	2	3	3	2	2	4	2	3	2	6	4	3	2	3	3	3	0	7	2	0	2		der(1)del(1)t(1;20;9); der(2)t(2q;3); der(2)add(2q;14); der(3)del(3p)rcp(3q;11q); der(4)t(4q;5); der(4)t(4q;17); der(5)t(5p;4); der(6)add(6p;12)?; der(7)t(7;20;7); der(8)t(16;1;8;9); der(8)add(8q;16); der(8)t(8p;15)[2]; der(9)rcp?(9p;8); der(11)t(11;3;6); der(12)t(12;20;1;17); der(12)t(12q;6); der(12)t(12q;7); der(12)t(12q;5q); der(13)t(13;10;7); der(13)del(13q)[2]; der(13)t(13p;3); der(14)t(7;2;…
	21	63	3	3	3	3	2	2	2	4	2	3	2	6	4	3	3	3	2	3	0	6	2	0	2		der(1)del(1)t(1;20;9); der(2)t(2q;3); der(2)add(2q;14); der(3)del(3p)rcp(3q;11q); der(4)t(4q;5); der(4)t(4q;17); der(5)t(5p;4); der(6)add(6p;12)?; der(7)t(7;20;7); der(8)t(16;1;8;9); der(8)add(8q;16); der(8)t(8p;15)[2]; der(9)rcp?(9p;8); der(10)t(10p;6); der(12)t(7;12;5); der(12)t(12;20;1;17); der(12)t(12q;6); der(12)t(12q;8); der(13)del(13q)t(13p;7); der(13)del(13q); der(13)t(13p;3); der(15)t(15…
	22	62	3	4	3	3	3	2	2	4	2	3	2	6	4	2	2	3	2	3	0	6	2	0	1		der(1;20;9); der(2;14); t(2;3); rcp(2;14); t(4;5); t(4;17); t(5p;4); del5p; t(6;3)?; t(7;20;7); t(8p;15)[2]; t(8;16); der(1;8;9?); t(9p;8); t(10p;7); t(12q;6); t(12q;8); der(7;12;5); der(12;20;1;17); t(13p;3); del13[2]; t(15p;16); t(16q;15); del16q; der(17;20;1;3); del18?; ; der(20;11/1;14); der(20;1;3); t(20;3); t(20;12); -22[2]; -X														(+mar1(20), +mar2(X+7), +mar3(7), +mar4(7), +mar5(12)
	23	48	3	2	2	2	3	2	2	1	2	3	2	5	1	3	2	2	2	2	0	5	1	0	1		der(1;20;9); t(2;14); t(2;3); t(4;5); t(4;7); -5; der(7;1/11;14); t(7;20;7); t(8p;15); -8; t(9p;8); t(10;7)(rbt?); t(10p;7); der(12;20;1;17); t(12;6); t(12;7); t(12;7?); t(12;8); -13; t(15p;1/16); der(14;2;15); der(17;20;1?;3); ; t(20;12); der(20;1;3); t(20;3); t(20;7); -21; -22[2]; -X														(+mar1(X+7), +mar2(5+8), +mar3(1); missing some?
	24	61	3	3	3	3	3	2	2	4	2	3	2	7	4	2	3	2	2	3	0	5	2	0	1		der(1;20;9); t(2;14); t(4;17); t(4;5); t(4;3); t(5p;4); t(7;20;7); t(8p;15)[2]; der(1;8;9?); t(9;8); t(10;7); t(12q;8); t(12q;6); t(12q;7); der(7;12;1/5;9?); der(12;20;1;17); del13; der(13;3); t(13p;3); t(15p;16?); t(15p;1)?; der(17;20;1;3?); t(18;12?); ; der(20;1;3); der(20;1;14); t(20;3); t(20;7); -22[2]; -X														(+mar1(X+7), +mar2(2/X+7?), +mar3(1)
	25	61	3	3	3	3	4	2	3	4	2	3	2	5	4	2	2	4	3	2	0	4	2	0	1		der(1;20;9); t(2;14); t(2;3); t(4;5); t(4;7); t(5p;4); t(5q;7); t(7;12); t(7;20;7); t(8p;1); t(8p;15)[2]; t(9;8); t(10;7)t(12q;8); t(12q;7); der(12;20;1;17); t(12q;6); del13[2]; rob(15;14); t(15p;16); del16q; t(16;7); t(17p;?); der(17;20;1;3)?; ; der(20;1;3); der(20;1/11;7;14)?; t(20;3); -22[2]; -X														(+mar1(16), +mar2(18), +mar3(X+7)
	26	52	3	3	2	2	1	1	3	2	2	3	1	6	3	2	2	4	3	2	0	4	2	0	1		der(1;20;9); t(2;3); t(2;14); t(4;3?); t(5p;4); -5; -6; t(7;12); t(7;20;7); t(8p;15)[2]; t(9;8); t(10;7): -11; t(12;7); der(12;20;1;17); t(12q;6); t(12q;8); del13; rob(15;14); t(15q;16?); t(16q;15?): der(17;20;1;3); ; der(20;1;3); der(20;1;14); t(20;3); rob(21;13); -22[2]; -X														(+mar1(X+7), mar2(20), +mar3(16), +mar4(18)
	27	59	3	3	3	3	2	2	3	4	2	3	2	6	4	2	3	3	3	2	0	3	2	0	1		der(1;20;9); t(2;3); t(2;14); fus(4;der(7;2?)); t(4;5); t(6;3?); t(7;12); t(7;20;7); t(8p;15)[2]; t(8p;1); t(9;8); t(10;7); t(12;8); t(12;6); t(12;7); der(12;20;1;17); del13[2]; der(15;1); fus(15;der(2;14)); del16q; t(17p;20); der(17;20;1;3); ; t(20;3); der(20;1;3/9); der(20;11/1;7?;14); -22[2]; -X														(+mar1(5), +mar2(6), +mar3(X+7), +mar4(12), +mar5(12/7), +mar6(20), +mar7(20)
	28	63	3	3	3	4	1	2	2	4	2	3	2	7	4	2	1	4	2	3	0	7	2	0	2		der(1)del(1)t(1;20;9); der(2)add(2q;14); der(2)t(2q;3); der(3)t(14;1;20;3); der(4)t(4q;17); der(4q;5); der(4)t(4q;5); der(6)t(6q;3); der(7)t(7;20;7); der(8)t(8p;15)[2]; der(8)t(16;1;8); der(8)t(8q;16); der(9)t(9p;8); der(10)add?(10p;6q); der(12)t(12q;7); der(12)t(12q;8); der(12)t(7;12;5); der(12)t(12q;6); der(12)t(12;20;1;17); der(13)t(13p;3); der(13)del(13q)t(13p;7); der(13)del(13q); der(16)t(16…														(No markers
N2	29	64	3	4	2	3	3	3	2	4	2	3	2	7	4	2	2	4	2	3	0	6	2	0	1		der(1)del(1)t(1;20;9); der(2)del(2p)t(2q;3); der(2)add(2q;14); der(2)t(7;2;14); der(4)t(4q;17); der(4q;5); der(5)del(5q); der(5)t(5p;4); der(6)t(6q;3)?; der(7)ins?(7;20); der(8)t(8p;15)[2]; der(8)t(16;1;8); der(8)t(8p;15)[2]; der(8)t(8q;16); der(9)t(9p;8); der(10)t(10p;7); der(12)t(12q;8); der(12)t(12q;7); der(12)t(12q;6); der(12)t(7;12;5); der(12)t(12;20;1;17); der(13)del(13q); der(13)del(13q)t(…
	30	65	3	4	2	3	2	3	2	4	2	3	2	7	4	2	2	4	2	3	0	7	2	0	2		der(1)del(1)t(1;20;9); der(2)add(2q;14); der(2)del(2p)t(2q;3); der(2)t(7;2;14); der(4)t(4q;t); der(4q;17); der(5p;4); der(6)t(6q;3); der(7)t(7;20;7); der(8)t(8p;15)[2]; der(8)t(16;11;8;9); der(8)t(8q;16); der9)t(9p;8); der(9)del(9); der(10)t(10p;7); der(12)t(12q;8); der(12)t(7;12;5); der(12)t(12;20;1;17); der(12)t(12q;8); der(12)t(12q;7); der(13)del(13q)[2]; der(13)t(13p;3); der(14)rcp?(14q2;2); …														(No markers
	31	64	3	4	4	4	3	1	2	2	2	4	2	7	3	2	2	4	2	3	0	6	2	0	2		der(1)del(1)t(1;20;9); der(2)t(12?;2;14); der(2)del(2p)t(2q;3); der(3)t(3;1); der(3)del(3p); der(4)t(4q;7??); der(4)t(4q;5); der(4)t(4q;17); der(5)t(5p;4); der(5)del(5q); der(7)t(7;20;7); der(8)t(16;1/11;8;9); der(8)t(8p;15); der(9)t(9p;8); der(10)t(10p;12??); der(10)t(10p;7); der(10)del(10p); der(12)dic(12;6;20); der(12)t(12q;7); der(12)t(12;20;1;17); der(12)t(12q;8); der(12)t(12q;5); der(13)del…														(No markers
	32	56	2	3	3	3	2	2	1	3	2	2	2	8	3	2	3	3	2	3	0	4	2	0	1		der(2)add(12q;14); der(2)t(2q;3); der(3)del(3p)[2]; der(3)rcp(3q;6q); der(4)t(4q;17); der(4)add(4p;3); der(4)t(4q;t); der(5)del(5q); der(7)t(7;20;7); der(8)t(8q;16); der(8)t(8p;15); der(8)t(16;1/11;8;9); der(9)rcp(9p;8); der(10)t(10p;7); der(12)t(12q;6); der(12)t(12q;8); der(12)t(12;20;1;17); der(12)t(7;12;5); der(12)t(12q;7); der(13)del(13q); der(13)t(13p;3); der(15)t(15p;16); der(15)del(15q)t(1…														(No markers
	33	66	3	3	2	3	3	2	2	4	3	3	2	7	4	2	3	3	2	3	0	8	2	0	2		der(1)del(1)t(1;20;9); der(2)add(2q;14); der(2)t(2q;3); der(3)del(3p)rcp(3q;6q); der(4)add(4p;3); der(4)t(4q;5); der(4)t(4q;17); der(5)t(5p;4); der(7)t(7;20;7); der(8)t(16;1/11;8;9); der(8)t(8p;15); der(8)t(8q;16); der(9)t(9;X?); der(9)t(9p;8); der(10)t(10p;7); der(12)t(12q;6); der(12)t(12q;7); der(12)t(12q;8); der(12)t(12q;5); der(12)t(12;20;1;17); der(13)del(13q)t(13p;3); der(13)del(13q); der(1…														(No markers
	34	64	3	4	3	4	2	2	2	4	2	4	2	5	4	1	2	4	2	3	0	7	2	0	2		der(1)del(1)t(1;20;9); der(2)t(2q;3); der(2)t(7;2;14); der(2)add(2q;14); der(3)del(3p); der(3)del(3p)rcp(3q;6q); der(4)t(4q;17); der(4)t(4q;5); der(4)t(4q;5); der(7)t(7;20;7); der(8)t(8p;15)[2]; der(8)t(8q;16); der(8)t(1/16;8;9); der(9)rcp(9p;8); der(10)fus(10q;6q); der(10)fus(10p;6p); der(12)del(12q); der(12)t(12q;6); der(12)t(12q;7); der(12)t(12q;8); der(13)t(13p;3); der(13)del(13q); der(13)del…														(No markers
	35	62	3	3	2	3	2	2	3	4	2	2	2	7	3	2	2	3	3	3	0	7	2	0	2		der(1)del(1)t(1;20;9); der(2)add(2q;14); der(2)del(2p)t(2q;3); der(3)rcp(3q;6q)?; der(4)t(4q;7); der(4)t(4q;5); der(5)t(5p;4); der(6)del(6q)?; der(7)t(7;20;7); der(7)del(7q); der(8)t(8p;15)[2]; der(8)t(8q;16); der(8)t(16;1;8;9); der(9)rcp(9p;8); der(10)t(10p;7); der(12)t(12q;6); der(12)t(12q;8)[2]; der(12)t(12q;7); der(12)t(12;20;1;17); der(13)del(13q); der(13)t(13p;6); der(15)fus(15;der(2)del(2)…														(+mar1(3)
	36	57	3	3	2	4	1	1	2	4	2	2	2	6	4	2	2	3	2	2	0	7	1	0	2		der(1)del(1)t(1;20;9); der(2)del(2)t(2;14); der(2)t(2q;3); der(2)add(2q;14q); der(3)del(3)?rcp(3q;6q); der(4)t(4q;5); der(4)t(4q;5); der(4)t(4q;17); der(7)t(7;20;7;17?); der(8)t(8p;15)[2]; der(8)t(16;1;8;9); der(8)t(8q;16); der(9)rcp(9p;8); der(10)add?(10p;6?); der(12)t(12q;6); der(12)t(12q;8); der(12)t(12;20;1;17); der(12)t(7;12;5); der(13)del(13q); der(13)t(13p;12); der(13)del(13q)t(13p;7); der…														(No markers
	37	53	2	4	3	4	3	1	2	2	2	3	1	5	3	1	1	3	2	3	0	5	1	0	2		der(2)t(2q;3); der(2)t(12?;2;14); der(2)add(2q;14q); der(3)del(3)t(3q;6); der(4)del(4q); der(4)t(4q;5); der(4)t(4q;17); der(5)t(5p;4); der(7)t(7;20;7); der(8)t(8q;16); der(8)t(8p;15); der(9)t(9p;8); der(10)add(10p;6?); der(12)t(12q;8); der(12)t(12q;7); der(12)t(7;12;5); der(12)t(12;20;1;17); der(13)del(13q)?; der(13)t(13p;3); der(13)del(13q)t(13p;7); der(16)t(16;15;X?); der(17)t(17;20;1;3); der(1…														(No markers
	38	64	4	3	3	3	4	2	2	3	2	3	2	7	3	2	2	4	3	3	0	6	1	0	2		der(1)del(1); der(1)del(1)t(1;20;9); der(2)add(2;14); der(3)del(3)rcp(3q;6q); der(3)del(3); der(4)t(4q;5); der(4)t(4q;17); der(4)add(4p;3); der(5)t(5p;4); der(5)del(5p); der(7)t(7;20;7;17?); der(8)t(8q;16); der(8)t(1;8;9); der(8)t(8p;15)[2]; der(9)rcp(9p;8); der(10)add(10p;6?); der(12)t(12q;6); der(12)t(7?;12;5); der(12)del(12); der(12)t(12;20;1;17); der(12)t(12q;8); der(13)t(13p;5/6); der(13)del…														(No markers
	39	62	2	4	3	4	3	2	2	5	2	2	2	6	2	2	2	3	3	3	0	6	2	0	2		der(1)del(1)t(1;20;9); der(2)t(2q;3); der(2)del(2)?t(2;14); der(2)del(2p); der(2)add(2q;14q); der(3)del(3); der(4)t(4q;5); der(4)del(4q); der(4)t(4q;7); der(5p;4); der(6)t(6q;3); der(7)t(7;20;7); der(8)t(8q;16); der(8)t(1;8;7); der(8)t(8p;15)[2]; der(8)t(16;1;8;9); der(9)rcp(9p;8); der(10)add(10p;6?); der(12)del(12); der(12)t(12q;8); der(12)t(12q;6); der(12)t(12;20;1;17); der(13)t(13p;7); der(15)…														(+mar1(21)
	40	56	3	3	3	3	2	1	2	4	2	3	2	6	4	2	2	3	1	2	0	4	2	0	2		der(1)del(1)t(1;20;9); der(2)t(2q;3); der(2)t(12?;2q;14q); der(3)del(3)?; der(3)fus(3q;12q); der(4)t(4q;17); der(4)add(4p;3); der(4)t(4q;5); der(5)t(5p;4?); der(7)t(7;20;7;17?); der(8)t(8p;15)[2]; der(8)t(8q;16); der(8)t(1;8;9); der(9)rcp(9p;8); der(10)t(10p;7); der(12)t(7;12;5); der(12)t(12q;7); der(12)t(12q;8); der(12q;7); der(12)t(12q;6); der(13)t(13p;3); der(13)del(13q)t(13p;1?); der(13)del(1…														(No markers
	41	63	3	3	3	3	4	2	2	4	2	3	2	8	3	2	2	3	2	3	0	5	2	0	2		der(1)del(1); der(2)add(2q;14q); der(2)t(2q;3)?; der(3)del(3p)rcp(3q;6q); der(4)t(4q;5); der(4)t(4q;17); der(5)t(5p;4); der(5)t(5q;4); der(7)t(7;20;7;17?); der(8)t(8p;15)[2]; der(8)t(8q;16); der(8)t(8p;1); der(9)t(9p;8); der(10)t(10p;7); der(12)t(7;12;1?); der(12)t(12;20;1;17); der(12)t(12q;6); der(12q;8); der(12)t(12q;7); der(13)del(13q); der(13)t(13p;5/6); der(15)t(15p;16); der(15)t(15p;20;9); …
	42	64	3	3	3	3	2	2	2	4	2	3	2	7	4	2	3	3	2	3	0	7	2	0	2		der(1)del(1)t(1;20;9); der(2)add(2q;14q); der(2)t(2q;3); der(3)del(3p); der(3)del(3p)t(3q;6); der(4)t(4q;17); der(4)add(4p;3); der(4)t(4q;17); der(7)t(7;20;7); der(8)t(8p;15)[2]; der(8)t(1;8;9); der(9)rcp(9p;8); der(10)t(10p;7); der(12)t(7;12;5); der(12)t(12;20;1;7); der(12)t(12q;7); der(12)t(12q;6)[2]; der(12)t(12q;8); der(13)t(13p;12); der(13)del(13q)t(13p;3); der(13)del(13q); der(15)t(15p;16);…
	43	61	3	2	2	3	3	2	2	4	2	3	2	7	3	2	3	2	2	4	0	7	1	0	2		der(1)del(1)t(1;20;9); der(2)add(2q;14q); der(2)t(2q;3); der(3)del(3); der(4)t(4q;17); der(4)add(4p;3); der(4)t(4q;5); der(5p;4); der(6)t(6q;3); der(7)t(7;20;7); der(8)t(8p;15)[2]; der(8)t(8q;16); der(8)t(1;11?;8;9); der(9)rcp(9p;8); der(10)t(10p;7); der(12)t(7;12;5); der(12)t(12q;6); der(12)t(12q;8); der(12)t(12q;7); der(12)t(12;20;1;17); der(13)t(13p;6?); der(13)t(13p;3); der(13)del(13q); der(1…
	44	62	3	2	3	4	2	2	2	4	2	3	2	8	5	2	2	3	2	2	0	5	2	0	2		der(1)del(1)t(1;20;9); der(2)add(2q;14q); der(3)del(3)rcp(3q;6q); der(4)t(4q;5); der(4)t(4;5); der(4)t(4q;17);der(7)t(7;20;7); der(8)t(8p;15)[2]; der(8)t(16;1;8;9); der(8)t(8p;16)?; der(9)rcp(9p;8); der(10)add?(10p;6); der(12)t(12q;6); der(12)t(12;20;1;17); der(12)t(12q;8); der(12)t(7;12;5); der(12)t(12q;7); der(13)del(13q); der(13)t(13p;6); der(13)del(13q)t(13p;7); der(15)t(15p;16); der(16)del(1…
	45	65	3	4	3	3	3	2	2	4	2	3	2	7	4	2	3	2	2	3	0	7	2	0	2		der(1)del(1)t(1;20;9); der(2)del(2p)t(2q;3); der(2)t(2q;3); der(2)add(2q;14q); der(2)del(2)t(2;14q); der(3)del(3); der(4)t(4q;5); der(4)t(4q;17); der(5)t(5p;4); der(5)del(5q); der(6)t(6q;3); der(7)t(7;20;7); der(8)t(8p;15)[2]; der(8)t(8q;16); der(8)t(1;11?;8;9); der(9)rcp(9p;8); der(10)t(10p;7); der(12)t(12;20;1;17); der(12)t(12q;6); der(12)t(7;12;5); der(12)t(12q;7); der(12)t(12q;8); der(13)del(…
	46	60	3	3	3	4	2	2	2	4	2	3	2	8	2	3	2	3	2	2	0	6	1	0	1		der(1;20;9); der(2;14); t(2;14); t(2;3); t(4;5); del4q; t(4;17); t(7;20;7) t(8;16); t(8p;1)[2]; t(8p;1/16); t(9;8); t(10;3?); der(7;12;5); t(12;7); t(12;6); t(12;20;1;17); t(12;7); t(12;8); t(13p;3); t(15p;16); del16q; der(17;20;1;3); ; der(20;1;3?); der(20;1;9); t(20;12); der(20;1;7?;14); t(20;3): t(20;7); -21; -22[2]; -X														(+mar1(20), +mar2(13), +mar(18)
	47	60	3	3	3	3	2	2	2	5	2	3	2	6	4	2	2	3	2	2	0	5	2	0	2		der(1;20;9); t(2;14); t(2;3); del3q; t(4;5); t(4;17); t(7;20;7); del8q; t(8p;1/16); t(8;16); t(8p;15)[2]; t(9;8); t(10;3); t(12q;8); der(7/14;12;6?); der(12;20;1;17); t(12;3/6?); der(13;7)[2]; rob(13;15); del16q; der(17;20;1?;3); ; der(20;1;3?); t(20;6) der(20;1;7;14); t(20;12); der(20;1;3)?; -22[2]; der(X;7)														(+mar1(rob(4;5)), +mar2(X?), +mar3(20), +mar4(7?)
	48	61	3	3	3	3	3	2	2	4	3	3	2	8	4	2	3	2	3	2	0	3	2	0	1		der(1;20;3/9); t(2;14); t(2;3); del3p; t(4;7/17); t(4;5); t(5p;4); t(7;20;7); t(8;16); t(8p;16/1); t(8p;15)[2]; t(9;8); t(10;7); t(12q;?): t(12q;7); t(12q;8); t(12q;20); t(12q;6); der(12;20;1;17); del13[2]; t(13p;3); rob(15;der(2;14)); t(15p;16); der(17;20;1;3)?; ; der(20;1;3); t(20;12); der(20;1;7/14?); -22[2]; -X														(+mar1(?), +mar2(20), +mar3(20)
	49	63	3	3	3	3	3	2	2	4	2	3	2	6	5	2	2	3	3	2	0	6	2	0	2		der(1;20;9); t(2;3); t(2;14); del3?; t(4;5); t(4;7); t(5p;4); t(7;20;7); t(8p;15)[2]; t(8p;1/16); t(8;16); t(9;8); t(10;7); rob(10;15); t(12q;6); der(12;20;1;17); t(12q;8); t(12q;7); t(13p;3); del13; t(15p;16); rob(15;der(2;14)); del16q; der(17;20;1;3); ; der(20;1;?); t(20;12); t(20;3); der(20;1;14); -22[2]; der(X;7)														(+mar1(X+14?), +mar2(20+?)
	50	60	3	3	3	3	3	2	3	4	2	3	2	5	3	2	3	3	2	1	0	6	2	0	2		der(1;20;9); t(2;14); t(2;3); rob(4p;3p); t(4;5); t(7;20;7); del7q; t(8p;1/16); t(8;16); t(8p;15)[2]; t(9;8); t(10;6?); del11; t(12q;8); der(12;20;1;17); t(12;3?); der(13;7); t(13p;3); t(15p;16)[2]; del16q; der(17;20;1?;3); -18; ; der(20;1;3?); t(20;12); t{20;3); del20; der(20;1;3/9); -22[2]; der(X;7)														(+mar1(6), +mar2(16), =mar3(2?), +mar4(18), +mar5(4?)
	51	57	3	4	3	3	2	2	1	4	2	3	2	6	3	2	2	3	2	2	0	5	1	0	2		der(1;20;9); t(2;14); t(2;3); der(7;2;14); del3?; t(4;5); t(4;17); t(6;3)?; t(7;20;7); -7; t(8p;1/16); t(8;16); t(8p;15)[2]; t(9;8); t(12q;6); t(12q;8); der(7;12;5?); der(12;20;1;17); t(13p;5); t(13p;7); der(13;7); t(15p;16); del16; der(17;20;1;3); ; der(20;1;14?); der(20;1;3); t(20;3); t(20;12); -21; -22[2]; der(X;7)														(+mar1(1?), +mar2(?), +mar3(20), +mar4(20), +mar5(16)
	52	62	3	3	3	3	3	2	1	4	2	3	2	7	5	2	3	3	2	2	0	5	2	0	2		der(1;20;9); t(2;3); t(2;14); del3?; t(4;5); t(4;17); t(5p;4); -7; t(8p;15)[2]; t(8p;1/16); t(8;16); t(9;8); t(10;7); t(12q;6); der(12;20;1;17); t(12q;8); t(12q;7?); der(?;12;5?); t(13p;3); del13 ;der(13;?); t(15p;16)[2]; del16q; der(17;20;1;3); del18?; ; der(20;1;7); t(20;12); t(20;3); der(20;1;14); der(20;1;3); -22[2]; der(X;7)														(+mar1(20)?), +mar2(20?)
	53	61	3	3	3	3	2	3	3	4	3	2	2	6	3	2	3	2	2	2	0	6	2	0	2		der(1;20;9); t(2;3); t(2;14); del4? t(4;17); t(4;5); rob(4p;5p); t(6p;?); del7q; t(7;20;7)?; t(8;16); t(8p;15)[2]; t(8p;1); t(9;8); der(7;12;5); t(12q;3/9?); t(12;20;1;17); t(12q;8); der(13;7); t(15p;16)[2]?; der(17;20;1;3); ; del20; der(20;1;5?); der(20;1;9); der(20;1;14); t(20;3); t(20;12); -22[2]; der(X;7)														(+mar1(14), +mar2(20?), +mar3(13?), +mar4(13?)
	54	65	3	4	3	4	2	2	3	4	2	3	2	6	4	2	3	3	2	2	0	7	2	0	2		der(1;20;9); t(2;3); der(2;14); t(2;14); del3; t(4;5); t(4;17); rob(4p;5p); t(6;3)?; del7q; t(7;20;7); t(8;16); t(8p;1/16); t(8p;15)[2]; t(9;8); t(10;6); t(12q;8); der(12;20;1;17); der(7;12;5); t(12q;6); t(13p;3?); del13; der(13;7); der(14;16); der16;15;X?) del16q; der(17;20;1;3?); ; del20?; der(20;1?;?); der(20;1;14); der(20;1;3?); t(20;3); t(20;12); -22[2]; der(X;7)														(+mar1(14)
N3	55	61	3	4	3	4	2	2	3	4	2	3	2	6	5	1	3	2	2	2	0	4	2	0	2		der(1;20;9); t(2;3); t(2;14); der(2;14); del3; t(4;5); t(4;17); rob(4p;5p); t(6;3)?; del7q; t(7;20;7); t(8;16); t(8p;1/16); t(8p;15)[2]; t(9;8); t(10;6); der(12;20;1;17); der(7;12;5); t(12q;6); t(12q;8); del13; der(13;7); t(13p;3); -14; der(16;15;X?); del16; der(17;20;1;3?); del18?; ; der(20;1;14); der(20;1;3?) [2]; t(20;3); -22[2]; der(X;7)														(+mar1(18), +mar2(16), +mar3(14)
	56	59	3	3	3	3	2	1	2	4	2	3	2	6	4	2	3	3	3	2	0	4	2	0	2		der(1;20;9); t(2;3); t(2;14); t(2;20?); del3; t(4;5); t(4;7); t(5;4); t(6;3)?; -6; t(7;20;7); t(8;16); t(8p;1/16); t(8p;15)[2]; t(9;8);t(10;7); t(12q;7); t(12q;8); t(12q;6); der(12;20;1;17); der(7;12;5); del13; rob(13;15); der(13;20); der(16;15;X?); t(15p;16); del16; del18?; ; der(20;1;14); der(20;1;3?); -22[2]; der(X;7)														(+mar1(der(17;1;3?)), +mar2(?)
	57	60	3	4	2	3	3	2	2	4	3	3	2	6	3	2	3	2	2	2	0	5	2	0	2		der(1;20;9); der(2;3); t(2;7); rob(2;14); del3?; t(4;5); t(4;17); t(5;4); del5q; t(7;20;7); t(8;16); t(8p;1/16); t(8p;15)[2]; t(9;8);t(10;7); t(12q;7); t(12q;8); der(12;20;1;17); der(7;12;5); del13; t(13p;3?); der(16;15;X?); t(15p;16); del16q; der(17;20;1;3); del18?; r18?; ; der(20;1;14); der(20;1;3?); t(20;12); t(20;3); t(21p;7); -22[2]; der(X;7)														(+mar1(20), +mar2(18/20?), +mar3(16?)
	58	55	3	3	1	2	3	2	1	4	2	3	2	4	4	1	3	3	3	2	0	5	2	0	2		der(1;20;9); t(2;3); t(2;14); -3; t(4;5); t(4;7); t(5;4); t(6;3); t(7;20;7); -7; t(8;16); t(8p;1/16); t(8p;15)[2]; t(9;8);t(10;7); t(12q;6); t(12q;8); del13[2]; t(13p;3?); t(15p;16)[2]; rob(15;der(2;14)); t(16q;12); der(17;20;1;3); ; der(20;1;14); der(20;1;3/9?); t(20;6?); t(20;3); t(21p;12); -22[2]; der(X;7)														(+mar1(20?), +mar2(16)
	59	64	3	4	3	3	2	2	2	4	2	3	2	7	4	1	3	3	3	2	1	6	2	0	2		der(1;20;9); t(2;3); t(2;14); der(2;14); del3?; t(4;5); t(4;7); t(5p;4); t(6;?)?; t(7;20;7); t(8;16); t(8p;1/16); t(8p;15)[2]; t(9;8);t(10;7); t(12q;7); t(12q;8); der(12;20;1;17); der(7;12;5); t(12q;6); del13[2]; t(13p;7?); rob(13;15); -14; der(16;15;6?); t(15p;16); (t(15p;?); del16q; der(17;20;1;3); r18?; ; der(20;1;14); der(20;1;3/9); t(20;12); t(20;3); der(20;1;7/20;3); -22[2]; der(X;7)														(+mar1(1?), +mar2(20?), +mar3(20)
	60	58	3	3	3	3	3	2	1	3	2	2	1	6	4	2	4	3	2	2	0	5	2	0	2		der(1;20;9); t(2;3); t(2;7); del3; t(4;5); t(4;7); t(5;4); t(7;20;7); -7; der(1;8;3/6?); t(8p;15)[2]; t(9;8);t(10;7); -11; t(12q;7); t(12q;8); der(12;20;1;17); der(7;12;5?); del13[2]; der(15;1;17)?; t(15p;16); der(15;1/16?); del16q; der(17;20;1;3)?; r18?; ; del20?; der(20;1;14); der(20;1;3?); t(20;3)[2?]; -22[2]; der(X;7)														(+mar1(7?), +mar2(20), +mar3(20), +mar4(?)
	61	58	3	3	3	3	2	2	2	3	3	3	2	5	4	1	4	3	2	2	0	4	2	0	2		der(1;20;9); t(2;3); t(2;14); del3; t(4;17); t(4;5); t(5;4); t(6;3?); t(7;20;7); -7; t(8p;1/16); t(8p;15)[2]; t(9;8);t(10;7?); t(10p;8); t(12q;6); t(12q;8); der(12;20;1;17); del13[2]; t(13p;3); -14; der(15;16); t(15p;16); rob(15;15); del16?; der(17;20;1;3?); r18?;; der(20;1;14); der(20;1;3/9?); t(20;12); t(20;3); -22[2]; der(X;7)														(+mar1(20?), +mar2(18)? +mar3(20?)
	62	59	3	3	3	3	3	2	2	4	2	3	2	6	3	2	3	2	2	1	0	6	2	0	2		der(1;20;9); t(2;3); t(2;14); del3?; t(4;5); t(4;7); t(4;3)?; t(5;4); t(6;3)?; t(7;20;7); -7; t(8;16); t(8p;1/16); t(8p;15)[2]; t(9;8);t(10;7); t(12q;6); t(12q;8); der(7;12;5); t(12q;7); der(12;20;1;17); rob(13;12?); t(13p;3?); der(15;16); t(15p;16); t(16q;12); der(17;20;1;3); -18; ; der(20;1;14); der(20;1;3/9?); t(20;3); der(20;1;7?); -22[2]; der(X;7)														(+mar1(11+7)?, +mar2(20?), +mar3(20), +mar4(5)
	63	64	3	3	3	3	3	2	3	4	2	4	2	5	4	3	3	3	2	2	0	6	2	0	2		der(1;20;9); t(2;3); der(2;14); del3; t(4;5); der(13;4;17); rob(5p;4p)?; t(6;3); t(7;20;7); del7q; t(8;16); der(1;8;3?); t(8p;15)[2]; t(9;8); t(10;6); t(10p;1/16?); t(12q;6); t(12;6?); t(12q;8); der(12;20;1;17?)?; del13[2]; t(13p;3?); t(14;?); t(15p;16)[2]; t(15p;16); der(15;16); del16q; der(17;20;1;3); ; der(20;1;7;?14); der(20;1;3/9?); der(20;1;20;3); t(20;3); t(20;12); -22[2]; der(X;7)														(+mar1(7)), +mar2(13?)
	64	64	3	3	3	4	2	2	3	4	2	3	2	6	4	3	2	3	2	3	0	6	2	0	2		der(1;20;9); t(2;3); der(2;14); t(2;14); del3; t(4;5); t(4;17); rob(4p;5p); del7q; t(7;20;7); t(8;16); t(8p;1/16); t(8p;15)[2]; t(9;8); fus(10;11q); t(10;6); t(12q;8); der(12;20;1;17); der(7;12;5); t(12q;6); t(13p;3); del13; der(13;7); der(14;16); der(16;15;X?) del16q; der(17;20;1;3?); del18; ; del20p?; der(20;1;3/9); der(20;1;14); der(20;1;20;3); t(20;3); t(20;12); -22[2]; der(X;7)														(+mar1(12), +mar2(20)
	65	55	2	4	2	4	2	1	1	3	2	2	2	4	5	2	2	3	2	2	0	6	2	0	2		der(1;20;9); t(2;3); t(2;14); t(2;3/6); del3; t(4;5); t(4;17); rob(4p;5p); -6; t(7;20;7); -7; t(8p;1/16); t(8p;15)[2]; t(9;8); t(12q;8); der(12;20;1;17); der(7;12;5)?; del13; der(13;7); t(13p;7); t(15p;16); del16q; der(17;20;1;3?); t(18;4); ; del20?; der(20;1;20;3?); der(20;1;14); der(20;1;3); t(20;3); t(20;12); -22[2]; der(X;7)														(+mar1(12?)
	66	55	3	3	3	2	2	2	2	4	1	3	2	6	3	2	3	2	1	2	0	5	2	0	2		der(1;20;9); t(2;3); t(2;14); der(2;14); del3?; t(4;5); t(4;7); t(5p;4); t(7;20;7); t(8;16); t(8p;1/16); t(8p;15)[2]; t(9;8); -9; t(10;7); t(12q;7); t(12q;8); der(12;20;1;17); t(12q;6); del13; t(13p;3); der(15;16); t(15p;16); del16q; der(17;20;1;3); r18?; ; del20; der(20;1;20;3/9); t(20;12); t(20;3); -22[2]; der(X;7)														(+mar(12?)
	67	59	3	3	3	3	3	2	2	5	2	2	2	6	4	2	3	2	1	2	0	5	2	0	2		der(1;20;9); der(2;3); der(2;14); del3; t(4;5); t(4;17); t(5p;4); del5q?; t(7;20;7); der(1/16;8;13?); t(8;16); del8q; t(8p;15)[2]; t(9;8); t(10;7); t(12q;6); t(12q;8); der(12;20;1;17); der(7;12;5); del13[2]; t(13p;3); t(14;2); der(16;15;?); del15; der(17;20;1;3); -17; del18; ; der(20;1;14); del20; t(20;12); t(20;3); t(21p;7); -22[2]; der(X;7)
	68	57	3	3	3	2	3	2	2	4	2	3	2	6	4	2	2	1	3	2	0	5	1	0	2		der(1;20;9); t(2;3); t(2;14); del3?; t(4;3/6?); t(4;5); t(5p;4); t(6;3)?; t(7;20;7); t(8;16); t(8p;1/16); t(8p;15)[2]; t(9;8); t(10;7); t(12q;6?); t(12q;8); der(12;20;1;17); der(7;12;5)?; del13[2]; t(13p;12); t(15;7?); -16; del17; der(17;20;1;3); ; del20?; der(20;1;14); der(20;1;3/9); t(20;3); -21; -22[2]; der(X;7)

## Sheet: MCF7 CRISPR p53 
	CHROMOSOME ABERRATIONS
	SAMPLE:	MCF7 CRISPR p53
			N U M E R I C A L C H A N G E S
	Metaphase	# of						C	H	R	O	M	O	S	O	M	E										R E A R R A N G E M E N T S														SPECIAL
	Number	chrs	1	2	3	4	5	6	7	8	9	10	11	12	13	14	15	16	17	18	19	20	21	22	X	Y															REMARKS
	1	57	2	3	3	2	1	2	2	4	2	3	2	8	4	2	2	3	2	2	0	4	2	0	2		der(1;20;9); t(2;3); t(2;14); del3; t(4;5); t(4;3); t(5p;4); t(6;3)?; t(7;20;7); t(8;16); t(8p;1/16); t(8p;15)[2]; t(9;8); t(10;7); t(12q;7); t(12q;8); der(12;20;1;17); der(7;12;5); t(12q;6); t(12;19?); del13[2]; t(13p;3); der(15;16); del16q; der(17;20;1;3); del18?; ; der(20;1?;14); der(20;1;7); t(20;3?); t(20;3); -22[2]; der(X;7)														(+mar1(X), +mar2(20?)
	2	61	3	4	3	3	3	3	2	4	2	3	2	7	5	2	4	2	1	1	0	3	2	0	2		der(1;20;9); t(2;3); t(2;14); der(20;2;14); rcp(3;6); t(4;5); t(4;17); t(4;3); t(5p;4); t(7;20;7); t(8;16); t(8p;1/16); t(8p;15); fus(8;der(17;20?)); t(9;8); t(10;7); t(12q;7); t(12q;8); der(12;20;1;17); der(7;12;5); t(12q;6); del13; der(3?;13); t(13p;12?); t(13p;5/3?); der(16;15;7?); t(15p;16); -18; ; der(20;1?;14); der(20;1;7); t(20;3); -22[2]; der(X;7)														(+mar1(1), +mar2(14), +mar3(20), +mar4(20), +mar5(20)
	3	64	3	4	3	3	3	2	2	4	2	3	2	6	4	2	4	3	2	2	0	6	2	0	2		der(1;20;9); t(2;3); fus(2;der(20;3)); der(17;2;14); der(2;20?;6); del3?; t(4;5); t(4;7); t(5p;4); t(6;3/9)?; ins(7;20); t(8;16); t(8p;1/16); t(8p;15)[2]; t(9;8); t(10;7); t(12q;7); t(12q;8); der(12;20;1;17); t(12q;6); del13[2]; t(13p;7?); rob(13;15); der(16;15;6?); t(15p;16); der(15;5); del16q; ; del20; der(20;1;14); der(20;1;3); t(20;12); t(20;5/6); der(20;3;2;20;3); -22[2]; der(X;7)														(+mar1(2), +mar2(20)
	4	56	3	3	2	3	3	2	2	2	2	3	2	5	4	2	3	2	2	2	0	6	1	0	2		der(1;20;9); t(2;3);del2q; del3?; t(4;5); t(4;7); t(5p;4); t(8p;15)[2]; fus(t(9;8);der(7;20;7;1?); t(10;7); t(12q;7); t(12q;6); der(12;20;1;17); del13[2]; t(13p;3); rob(13;15); -14; t(15p;16); t(15p;17?); del16q; r18?; ; del20; der(20;1;14); der(20;1;20?;3/9); t(20;12); t(20;3); -21; -22[2]; der(X;7)														(+mar1(18)?)
	5	54	3	2	3	2	4	2	2	3	1	3	2	6	3	2	2	2	1	2	0	6	2	0	1		der(1;20;9); t(2;3); t(2;14); del3; t(4;5); t(4;7); der(4;5;18?); del5q; t(7;20;7); del7q; t(8;16); t(8p;15)[2]; t(9;8); -9; t(10;6); t(12q;8); der(12;20;1;17); der(7;12;5); t(12q;6); del13[2]; t(15p;16); t(15p;12?); -17; del18; ; del20?; der(20;1;3)[2]; t(20;12); t(20;3); -22[2]; -X														(no markers
	6	54	2	3	2	3	3	2	1	3	2	2	2	8	3	2	3	2	1	0	0	6	2	0	2		der(1;20;9); t(2;3); t(2;14); t(4;5); t(4;7); t(4;3); del5q; -7; der(1/16;8;6?); t(8p;15)[2]; t(9;8); t(10;7); t(12q;7); t(12q;8); der(12;20;1;17); der(7;12;5); t(12q;6); rob(12;5?); del13; t(13p;3); der(15;16); t(15p;16); t(15p;12)??; del16q; -17; -18[2]; ; der(20;1;14); del20; der(20;1;20;3/9); t(20;3); der(20;11?;14?); -22[2]; der(X;7)														(no markers
	7	53	3	2	2	3	2	2	2	4	2	3	2	5	3	2	3	2	1	2	0	5	2	0	1		der(1;20;9); der(2;3); t(4;5); t(4;17); t(5p;4); del5q; t(6;3?); t(7;20;7); t(8;16); t(8p;1/16); t(8p;15)[2]; t(9;8); t(10;7); der(12;20;1;17); der(7;12;5); t(12q;6); del13[2]; t(14;2); der(15;16); t(15p;16); der(17;20;1;3); -17; r18?; ; del20; der(20;1;14); der(20;1;3); t(20;12); t(21p;7); -22[2]; der(X;7); -X														(+mar1(X), +mar2(5), +mar3(20)
	8	60	3	4	3	1	3	2	2	4	2	3	2	5	4	2	3	3	3	3	0	4	2	0	2		der(1;20;9); t(2;3); t(2;14); der(2;14); del3; rcp(3;6); -4; der(7;5;1;17); t(7;20;7); der(7;13); t(8;16); t(8p;1/16); t(8p;15)[2]; t(9;8);t(10;7); t(12q;8); der(12;20;1;17); t(12q;6); der(13;5); del13[2]; t(13p;3); der(15;16); t(15p;16); t(16;3); der(17;20;1;3); t(17;3); r18[2]?; ; del20; der(20;1;3); der(20;1;14); -22[2]; der(X;7)														(No markers
N1	9	56	3	4	3	4	2	2	2	3	2	3	2	4	5	1	3	2	1	1	0	5	2	0	2		der(1;20;9); t(2;3); t(2;14); der(12?;2;14); del3; t(4;5); t(4;7); rob(4p;5p); t(6;3); t(7;20;7); t(8;16); t(8p;1/16); t(8p;15); t(9;8); t(10;6); t(12q;5); t(12q;6); der(12;20;1;17); der(13;7)[2]; t(13p;3)[2]; -14; t(15p;16); (t(15p;12); del16q; -17; del18q; -18; ; der(20;1;14); der(20;1;20;3); t(20;12); t(20;3); -22[2]; der(X;7)														(No markers
	10	59	3	3	3	3	1	2	2	4	1	3	2	7	4	1	3	3	2	3	0	5	2	0	2		der(1)del(1)t(1;20;9); der(1)del(1q?); der(2)del(2p)t(2q;3); der(2)t(2q;14); der(3)del(3p)rcp(3q;6q); der(4)t(4q;5); der(4)t(4q;17); der(5)t(5p;4); der(6)add(6q;5?); der(7)t(7;20;7); der(8)t(8q;16); der(8)t(16;8;1?); der(8)t(8p;15)[2]; der(10)t(10p;7?); der(12)t(7;12;5); der(12)t(12q;6); der(12)t(12;8); der(12)(del12q); der(12)t(12;20;1;17); der(13)t(13p;3); der(13)(del13q)[2]; der(15)t(15p;16); …														(+mar1(12)
	11	59	2	3	2	3	3	1	2	4	2	3	2	6	3	1	4	3	2	2	0	7	2	0	2		der(1)del(1)t(1;20;9); der(2)t(2q;3); der(2)t(2q;14); der(3)fus(3q;der(13)t(13p;3/6)q); der(4)t(4q;7); der(4)t(4q;5?); der(5)t(5p;4); der(7)t(7;20;7); der(7)del&q); der(8)t(8q;16); der(8)t(16;1?;8;9); der(8)t(8p;15)[2]; der(9)t(9p;8); der(10)t(10p;7); der(12)del(12q); der(12)t(12q;6); der(12)t(12q;8); der(12)fus(12p;der(17)t(17;20;1;3)); der(13)del(13q)t(13p;12); der(13)(del13q); der(14)t(14p;7);…														(No markers
	12	61	3	3	3	4	2	2	2	4	2	3	2	7	3	2	3	2	2	2	0	6	2	0	2		der(1)del(1)t(1;20;9); der(2)t(2q;3); der(2)add?(2q;14); der(3)del(3p)t(3q;6); der(4)t(4q;5?); der(4)t(4q;17); der(4)t(4q;5); der(7)t(7;20;7); der(8)t(8q;16); der(8)t(8p;15)[2]; der(8)t(8p;1); der(9)t(9p;8); der(10)t(10p;6?); der(12)t(7;12;5); der(12)t(12q;6); der(12)t(12;8); der(12)del(12q); der(12)t(12;20;1;17); der(12)fus(12p;20p); der(13)t(13p;16); der(13)(del13q); der(15)t(15p;16); der(15)de…														(+mar1(21), +mar2(13), +mar3(10)
	13	62	3	4	3	3	3	2	2	4	2	2	2	5	3	2	3	3	3	3	0	7	1	0	2		der(1)del(1)t(1;20;9); der(2)t(2q;3); der(2)add?(2q;14); der(2)t(2q;12?); der(3)del(3p)rcp(3q;6); der(4)t(4q;5); der(4)fus(4q;der(21)t(21p;7)); der(5)t(5p;4); der(7)t(7;20;7); der(8)t(8q;16); der(8)t(8p;15)[2]; der(8)t(8p;1/16); der(9)del(9)?; der(9)t(9p;8); der(10)t(10p;6?); der(12)t(12q;8); der(12)t(12q;7); der(12)t(12;20;1;17); der(13)t(13p;5); der(13)(del13q); der(13)t(13q;3); der(15)t(15p;16…														(+mar1(12?), +mar2(20+6/1)
	14	57	3	3	3	3	3	2	2	4	2	2	1	7	2	2	2	3	2	1	0	7	2	0	1		der(1)del(1)t(1;20;9); der(2)del(2p)t(2q;3); der(2)add?(2q;14); der(3)del(3p)t(3q;6); der(4)t(4q;5); der(4)t(4q;17); der(5)t(5p;4); der(5)del(5q); der(7)t(7;20;7); der(8)t(8q;16); der(8)t(8p;15)[2]; der(8)t(8p;1); der(9)t(9p;8); der(10)t(10p;7?); der(12)t(7;12;5); der(12)t(12q;6); der(12)t(12q;8); der(12)(del12q); der(12)t(12;20;1;17); der(13)t(13p;5?); der(14)t(14q;2); der(15)t(15p;16); der(16)d…														(No markers
	15	63	3	3	3	3	3	2	3	4	2	3	2	6	4	2	3	3	2	2	0	6	2	0	2		der(1)del(1)t(1;20;9); der(2)del(2p)t(2q;3); der(2)add?(2q;14); der(3)del(3p); der(4)t(4q;5); der(4)t(4q;17); der(5)t(5p;4); der(5)del(5q); der(7)t(7;20;7); der(7)del(7q); der(8)t(8q;16); der(8)t(8p;15)[2]; der(8)t(8p;1); der(9)t(9p;8); der(10)t(10p;7?); der(12)t(12q;6); der(12)t(12q;8); der(12)del(12q); der(12)t(12;20;1;17); der(13)del(13q)[2]; der(13)t(13p;3); der(14)t(14q;2); der(15)t(15p;16);…														(No markers
	16	61	3	3	3	3	3	2	2	3	2	2	2	7	4	2	3	3	2	2	0	6	2	0	2		der(1)del(1)t(1;20;9); der(2)t(2q;3); der(2)add?(2q;14); der(3)del(3p)rcp(3q;6q); der(3)del(3p); der(4)t(4q;5); der(4)t(4q;17); der(4)add?(4p;3); der(5)t(5p;4); der(5)del(5q); der(7)t(7;20;7); der(8)t(8q;16); der(8)t(8p;15)[2]; der(9)t(9p;8); der(10)t(10p;7); der(12)t(7;12;5); der(12)t(12q;6); der(12)t(12q;8); der(12)t(12q;7); der(12)t(12;20;1;17); der(13)t(13p;3); der(13)del(13q)t(13p;?); der(13…														(+mar1(2)
	17	60	3	4	2	4	2	2	1	4	2	3	1	6	4	1	3	3	2	2	0	7	2	0	2		der(1)del(1)t(1;20;9); der(1)t(1p;15q); der(2)t(2q;3); der(2)add?(2q;14); der(2)t(7;2;14); der(3)del(3p)rcp(3q;6q); der(4)t(4q;5); der(4)t(4q;7); der(4)t(4q;5); der(5)t(5p;4); der(8)t(8q;16); der(8)t(8p;15); der(8)t(8p;1p); der(8)t(8p;1;16); der(9)t(9;8;?); der(10)t(10p;5?); der(12)t(7;12;4); der(12)t(12q;6); der(12)t(12q;8); der(12)t(12;20;1;17;3); der(13)del(13q)[2]; der(13)t(13p;5?); der(15)t(…														(+mar1(12/20)
	18	59	2	4	2	2	3	2	2	3	2	3	2	7	4	2	1	3	2	3	0	7	2	0	1		der(1)del(1)t(1;20;9); der(2)del(2p)t(2q;3); der(2)add?(2q;14); der(2)del(2q)t(2p;14); der(3)rcp(3q;6q); der(4)t(4q;5); der(5)t(5p;4); der(5)del(5q); der(7)t(7;20;7); der(8)t(8p;15)[2]; der(8)t(8p;1;16); der(9)t(9p;8); der(10)t(10p;7); der(12)t(7;12;5); der(12)t(12q;6); der(12)t(12q;8); der(12)t(12q;7); der(12)t(12;20;1;17); der(13)t(13p;5); der(13)del(13q)[2]; der(14)t(14q;2); der(16)del(16q); d…														(No markers
	19	62	3	3	3	2	3	2	2	4	2	2	2	7	4	2	3	3	2	2	0	7	2	0	2		der(1)del(1)t(1;20;9); der(2)del(2p)t(2q;3); der(2)add?(2q;14); der(3)del(3p)rcp(3q;6q); der(3)add?(3p;4); der(4)t(4q;17); der(5)t(5p;4); der(5)del(5q); der(7)t(7;20;7); der(8)t(8q;16); der(8)t(8p;15)[2]; der(8)t(8p;1;16); der(9)t(9p;8); der(12)t(7;12;5); der(12)t(12q;6); der(12)t(12q;8); der(12)(del12q); der(12)t(12;20;1;17); der(13)t(13p;3?); der(13)del(13q)[13]; der(14)t(14q;2); der(15)t(15p;1…														(+mar1(5)
	20	62	3	4	3	4	3	2	2	4	2	3	2	6	4	2	3	3	2	2	0	4	2	0	2		der(1)del(1)t(1;20;9); der(2)t(2q;3); der(2)t(2q;14); der(2)del(2)t(2;14q); der(3)del(3p)?; der(4)t(4q;5); der(4)t(4q;17); der(4)t(4q;5); der(5)del(5q); der(7)t(7;20;7); der(8)t(8q;16); der(8)t(8p;15)[2]; der(8)t(8p;1;16); der(9)t(9p;8); der(10)t(10p;6?); der(12)t(12q;6); der(12)t(12q;8); der(12)t(12q;7); der(12)t(12;20;1;17); der(13)t(13p;3); der(13)del(13q); der(13)del(13q)t(13p;7); der(14)t(14…														(+mar1(12)
	21	61	3	4	3	3	4	3	2	4	2	3	2	6	2	2	3	2	2	1	0	6	2	0	2		der(1)del(1)t(1;20;9); der(2)t(2q;3); der(2)add?(2q;14); der(3)del(3p); der(3)del(3p)rcp(3q;6q); der(4)t(4q;5); der(4)t(4q;17); der(4)t(4p;3); der(5)t(5p;4); der(5)del(5q); der(6)del(6)t(6;7); der(7)t(7;20;7); der(8)t(8q;16); der(8)t(8p;15)[2]; der(8)t(16;1;8;9); der(9)rcp?(9p;8); der(10)t(10p;7?); der(12)t(12q;6?); der(12)t(12q;8); der(12)t(12q;7); der(12)t(12;20;1;17); der(13)t(13p;5); der(13)d…														(+mar1(20+?), +mar2(5)
	22	62	3	3	3	3	4	2	2	4	2	3	1	7	4	2	3	3	2	1	0	7	1	0	2		der(1)del(1)t(1;20;9); der(2)del(2p)t(2q;3); der(2)add?(2q;14); der(2)del(2q)t(2p;14); der(3)del(3p)rcp(3q;6q); der(4)t(4q;5); der(4)t(4q;17); der(5)t(5p;4); der(5)del(5q)[2]; der(7)t(7;20;7); der(8)t(8q;16); der(8)t(8p;15)[2]; der(8)t(16;1;8;9); der(9)rcp?(9p;8); der(10)t(10p;7); der(12)t(7;12;5); der(12)t(12q;6); der(12)t(12q;8); der(12)t(12;20;1;17); der(12)del(12q); der(13)t(13p;5); der(13)de…														(+mar1(18??)
	23	65	3	4	3	4	3	2	3	4	2	3	1	7	4	1	3	2	2	2	0	8	2	0	2		der(1)del(1)t(1;20;9); der(2)t(2q;3); der(2)add?(2q;14); der(2)t(5/7?;2;14); der(3)rcp(3q;6q); der(4)t(4q;5); der(4)t(4q;17); der(4)t(4q;5); der(5)del(5p); der(7)t(7;20;7); der(7)del(7q); der(8)t(8p;15)[2]; der(8)t(16;1;8;9); der(9)t(9p;8); der(10)t(10p;6); der(12)t(7;12;5); der(12)t(12q;6); der(12)t(12q;8); der(12)t(12q;7); der(12)t(12;20;1;17); der(13)t(13p;3); der(13)del(13q); der(13)del(13q)t…														(+mar1(7?)
	24	62	3	3	3	3	3	2	2	5	2	3	2	5	3	2	2	3	2	3	0	7	2	0	2		der(1)del(1)t(1;20;9); der(2)t(2q;3); der(2)add?(2q;14); der(2)fus(2q;der(20)t(20;1;3)); der(3)del(3p)rcp(3q;6q); der(4)t(4q;5); der(4)del(4p)t(4q;7); der(5)t(5p;4); der(5)del(5q); der(7)t(7;20;7); der(8)t(8q;16) der(8)t(8p;15)[2]; der(8)t(8p;1;16); der(8)fus(8qter;15q); der(9)t(9p;8); der(10)t(10p;7); der(12)t(12q;6); der(12)t(12q;8); der(12)t(12q;7); der(13)t(13p;15q); der(13)del(13q); der(15)t…														(+mar1(16)
	25	62	3	4	3	3	3	2	2	3	3	2	2	7	3	1	3	3	3	1	0	8	2	0	1		der(1)del(1)t(1;20;9); der(2)t(2q;3); der(2)add?(2q;14); der(2)del2pt(2q;14); der(3)del(3p)t(3q;6); der(4)t(4q;7); der(4)t(4q;5);der(5)del(5q); der(7)t(7;20?;7); der(8)t(8q;16); der(8)t(8p;15)[2]; der(9)t(9p;8); der(9)del(9q); der(10)t(10p;7); der(12)t(7;12;5); der(12)t(12q;6); der(12)t(12q;8); der(12)t(12;20;1;17); der(12)del(12q); der(13)del(13q)t(13p;10); der(13)del(13q)?; der(13)rob(13;13)?; …														(+mar1(3+12)?
	26	63	3	4	3	3	3	2	2	3	2	3	2	7	3	2	4	3	2	1	0	7	2	0	2		der(1)del(1)t(1;20;9); der(2)t(2q;3); der(2)add?(2q;14); der(2)t(12;2;14?); der(3)rcp(3q;6q); der(4)t(4q;7); der(4)t(4q;5); der(4)t(4q;17); der(5)t(5p;4); der(5)[2]t(5p;5q); der(7)t(7;20;7); der(8)t(8q;16); der(8)t(8p;15); der(8)t(16;1;8;9); der(9)t(9p;8); der(10)t(10p;7?); der(12)t(7;12;5); der(12)t(12q;6); der(12)t(12q;8); der(12)t(12q;7); der(12)t(12;20;1;17;3); der(12)t(12;20?;1;17); der(13)t…														(No markers
N2	27	64	3	4	3	4	2	2	2	4	2	3	2	6	4	2	3	3	2	3	0	7	2	0	1		der(1)del(1)t(1;20;9); der(2)t(2q;3); der(2)add?(2q;14); der(2)t(12;2;14); der(3)del(3p)?rcp(3q;6q); der(4)t(4q;5); der(4)t(4q;17); der(4)t(4q;5); der(7)t(7;20;7); der(8)t(8q;16); der(8)t(8p;15)[2]; der(8)t(16;1;8;9); der(9)t(9p;8); der(10)t(10p;7?); der(12)t(7?;12;5); der(12)t(12q;6); der(12)t(12q;8); der(12)t(12;20;1;17); der(13)t(13p;5); der(13)del(13q)t(13p;7); der(13)del(13q); der(14)t(14q;1…														(No markers
	28	63	3	3	3	3	4	2	2	4	2	3	2	6	3	2	3	3	2	2	0	7	2	0	2		der(1)del(1)t(1;20;9); der(2)del(2p)t(2q;3); der(2)add?(2q;14); der(3)del(3p)rcp(3q;6q); der(4)t(4q;5); der(4)t(4q;17); der(5)t(5p;4); der(5)del5q)[2]; der(7)t(7;20;7); der(8)t(8q;16); der(8)t(8p;15)[2]; der(8)t(16;1;8); der(9)t(9p;8); der(10)t(10p;7); der(12)t(7;12;5); der(12)t(12q;6); der(12)t(12q;8); der(12)t(12;20;1;17); der(13)t(13p;3); der(13)del(13q)t(13p;12); der(14)t(14q;2); der(15)t(15;…														(No markers
	29	61	3	4	2	3	3	2	2	4	2	3	1	6	4	2	3	2	2	2	0	7	2	0	2		der(1)del(1)t(1;20;9); der(2)t(2q;3); der(2)add?(2q;14); der(2)del2pt(2q;14); der(3)del(3p)rcp(3q;6q); der(4)t(4q;5); der(4)t(4q;17); der(4)add?(4p;3); der(5)t(5p;4); der(5)del)5q); der(7)t(7;20;7); der(8)t(8q;16); der(8)t(8p;15)[2]; der(8)t(16;1;8); der(9)add(9p;15?)?; der(10)t(10p;7); der(12)t(7;12;5); der(12)t(12q;7); der(12)t(12q;8); der(12)t(12;20;1;17); der(13)t(13p;3); der(13)del(13q)t(13p…														(+mar1(12+20)?, +mar2(20)
	30	58	3	3	2	3	3	2	2	4	1	2	1	6	3	2	3	2	2	3	0	7	2	0	2		der(1)del(1)t(1;20;9); der(2)t(2q;3); der(2)add(2q;14); der(3)del(3p)t(3q;6); der(3)del(3p); der(4)t(4q;5); der(4)t(4q;17); der(4)add?(4p;3); der(5)t(5p;4); der(7)t(7;20;7); der(8)t(8q;16); der(8)t(8p;15)[2]; der(8)t(16;8;16;8;9)?; der(9)t(9p;8); der(10)t(10p;7); der(12)t(7;12;5); der(12)t(12q;7); der(12)t(12q;8); der(12)t(12;20;1;17); der(13)t(13p;3); der(13)del(13q)t(13p;13); der(15)t(15;16); d…														(+mar1(3)
	31	66	3	4	3	3	3	2	2	4	2	3	2	7	4	2	3	3	2	3	0	7	2	0	2		der(1;20;9); der(12?;2;7); t(2;3); t(2;14); der(3;6); t(4;5); t(4;17); t(5p;4); rcp(6;3); t(7;20;7); t(8;16); der(16;1;11?;8;9); t(8p;15)[2]; t(9;8); t(10;7); t(12q;7); t(12q;8); der(12;20;1;3/6?); der(7;12;1;17); t(12q;6); del13[2]; t(13p;6?); der(15;16);t(15p;16); del16q; der(17;20;1;3); der18; ; del20?; der(20;1?;14); der(20;1;3); der(20;1;6?); t(20;3?); t(20;3); t(20;12); -22[2]; der(X;7)														(No markers
	32	54	2	1	2	2	3	2	2	3	2	3	2	5	4	2	1	2	2	3	0	7	2	0	2		-2; der(3;6); t(4;5); t(4;3); fus(der(5;4);der(7;17?); rcp(6;3); fus(der(7;20);1); t(8;16); t(8p;15); der(1;11?;8;9); t(9;8); t(10;7); der(12;20;1;17); der(7;12;5); t(12q;6); t(12;19?); del13; t(13p;3); der(3;13;?)?; t(15p;16); der(17;20;1;3); der18?; ; del20; der(20;1;7); der(20;1;14); der(20;1;20;3/6?); t(20;3?); t(20;12); -22[2]; der(X;7)														(No markers
	33	62	3	4	3	3	3	2	2	3	2	2	2	6	4	2	3	3	2	3	0	6	2	0	2		der(1;20;9); t(2;3); t(2;14); der(12;2;7); der(3;6); t(4;7); t(4;5); t(4;17); t(5p;4); rcp(6;3)?; t(7;20;7); der(16;1;11;8;9); t(8p;15)[2]; t(9;8); t(10;7); t(11;3?); t(12q;7); t(12q;8); der(12;20;1;6;3); der(7;12;1;17); del13[2]; t(13p;3); der(15;16); t(15p;1/16); del16q; der(17;20;1;3); der(18;8); ; der(20;1;14); der(20;1;3)[2]; t(20;3); t(20;12); -22[2]; der(X;7)														(+mar1(13), long 7 has unusual appearance
	34	66	3	4	3	3	3	2	2	4	2	3	2	8	3	2	2	4	2	3	0	7	2	0	2		der(1)del(1); der(2)del(2)t(12;14?); der(2)del(2); der(2)t(2q;3); der(3)del(3p)rcp(3q;6q); der(4)t(4q;5); der(4)t(4p;17); der(5)t(5p;4); der(7)t(7;20;7); der(8)t(8q;16); der(8)t(8p;15)[2]; der(8)t(16;1;8;9); der(9)rcp(9p;8q); der(10)t(10p;7); der(12)t(12;6); der(12)t(12;20;6;3?); der(12)t(7;12;1;17); der(12)t(12q;8); der(12)t(12q;6); der(12)t(12q;7); der(13)del(13q)[2?]; der(15)t(15p;16); der(16)…														(No markers
	35	61	3	2	3	3	3	2	1	4	2	4	2	7	4	2	2	4	2	1	0	6	2	0	2		der(1)del(1)t(1;20;9); der(2)t(2q;3); der(2)add(2q;14); der(3)del(3p); der(3)del(3p)t(3q;6); der(4)t(4q;5); der(4)t(4q;17); der(der(4)add(4p;3); der(5)t(5p;4); der(7)t(7;20;7); der(8)t(8q;16); der(8)t(8p;15); der(8)t(1/16;8;9); der(8)del(8q)t(8p;15); der(9)rcp(9p;8q); der(10)t(10p;7); der(10)del(10)[2]; der(12)t(7;12;5); der(12)t(12q;7); der(12)t(12q;6); der(12)t(12;20;1); der(12)t(12;8); der(12)…														(No markers
	36	54	2	3	3	3	3	2	2	4	2	3	2	5	3	1	3	2	1	3	0	4	2	0	1		der(2)add(2q;14); der(2)del(2p)t(2q;14); der(3)del(3p); der(3)rcp(3;6q); der(4)t(4q;5); der(4)t(4q;17); der(5)del(5q); der(5)t(5p;4); der(7)t(7;20;7); der(8)t(8q;16); der(8)t(8p;15)[2]; der(8)t(1/16;8;9); der(9)rcp?(9p;8); der(10)t(10p;7); der(12)t(7;12;5); der(12)t(12q;6); der(12)t(12q;8); der(12)t(12;20;1;17); der(13)del(13q)[2]; der(13)del(13q)t(13p;12); der(15)del(15q)t(15p;16); der(17)t(17;2…														(No markers
	37	63	3	3	3	3	3	2	2	4	2	3	2	7	4	2	3	3	1	3	0	6	2	0	2		der(1)del(1)t(1;20;9); der(2)t(2q;3); der(2)add(2q;14); der(3)del(3p)?; der(3)del(3p)t(3q;6); der(4)t(4q;5); der(4)t(4q;17); der(der(4)add(4p;3); der(5)t(5p;4); der(7)t(7;20;7); der(8)t(1;8;9); der(8)t(8p;15)[2]; der(8)t(8q;16); der(9)rcp(9p;8q); der(10)t(10p;7); der(12)t(12q;6); der(12)t(12q;8); der(12)t(12q;5); der(12)t(12;20;1;17); der(13)del(13q)[2]; der(13)t(13p;7); der(13)t(13p;12); der(15)…														(No markers
	38	62	3	3	3	3	3	2	2	4	1	2	2	7	3	2	2	4	3	3	0	6	2	0	2		der(1)del(1)t(1;20;9); der(2)t(2q;3); der(2)add(2q;14); der(3)del(3p); der(3)rcp(3q;6q); der(4)t(4q;5); der(4)t(4q;7); der(5)t(5p;4); der(7)t(7;20;7); der(8)t(8p;15q)[2]; der(8)t(1;16?;8;9)der(8)t(8q;16); der(10)del(10q)t(10p;7); der(12)t(12q;8); der(12)t(12q;6); der(12)t(12q;7); der(12)t(12;20;1;17); der(12)t(12;7); der(13)del(13q); der(13)t(13p;3;6); der(14)t(14p;12q); der(15)fus(15;der(2)del(2…														(No markers
	39	59	3	3	3	3	2	2	2	4	2	3	2	6	4	2	3	3	2	2	0	6	1	0	1		der(1)del(1)t(1;20;9); der(2)t(2q;3); der(2)add(2q;14); der(3)del(3p)rcp(3q;6q); der(4)t(4q;5); der(4)t(4q;17); der(der(4)t(4q;5); der(7)t(7;20;7); der(8)t(1;8;9); der(8)t(8p;15)[2]; der(8)t(8q;16); der(9)rcp(9p;8q); der(10)t(10p;6); der(12)t(12;20;1;17); der(12)t(12q;8); der(12)t(12q;7); der(12)t(7;12;5); der(12)t(12q;6); der(13)del(13q); der(13)t(13p;3); der(13)del(13q)t(13p;7); der(15)t(15p;16…														(No markers
	40	64	3	4	3	4	3	2	2	3	2	3	2	6	4	2	2	4	3	2	0	6	2	0	2		der(1)del(1)t(1;20;9); der(2)t(2q;3); der(2)add(2q;14); der(2)fus(4q;der(2)del(2)t(2;14)); der(3)del(3p)t(3q;6); der(4)t(4q;5); der(4)t(4q;7); der(4)del(4q); der(5)t(5p;4); der(7)t(7;20;7); der(8)t(8q;16); der(8)t(8p;15)[2]; der(9)rcp(9p;8q); der(10)t(10p;7); der(12)t(12;7)[2]; der(12)t(12q;6); der(12)t(12q;1;14); der(13)del(13q)[2]; der(15)t(15p;16); der(15)fus(15p;4q); der(16)t(16q;15); der(16)…														(+mar1(3)
	41	54	3	3	2	2	3	2	2	3	2	2	1	5	4	2	3	2	1	2	0	6	2	0	2		der(1)del(1)t(1;20;9); der(2)add(2q;14); der(2)t(2q;3); der(4)t(4q;7); der(4)t(4q;5); der(5)t(5p;4); der(5)del(5q); der(7)del(7q); der(7)t(7;20;7); der(8)t(8p;15)[2]; der(8)t(8q;16); der(9)t(9p;8); der(10)t(10p;7); der(12)t(12;8); der(12)t(12q;6); der(12)t(12;7); der(12;20;1;?); der(13)t(13p;3); der(13)del(13q)[2]; der(15)t(15p;16); der(15)del(15q)t(15p;16); der(17)t(17;20;1;3); der(18)del(18); d…														(No markers
	42	63	3	3	3	4	2	2	2	4	2	2	2	7	4	2	3	3	2	3	0	7	1	0	2		der(1)del(1)t(1;20;9); der(2)t(2q;3); der(2)add(2q;14); der(3)del(3p)rcp(3q(6q); der(4)t(4q;5); der(4)t(4q;17); der(4)t(4q;5); der(7)t(7;20;7); der(8)t(1;16;8;9); der(8)t(8p;15)[2]; der(8)t(8q;16)?; der(9)t(9p;8); der(12)t(12;20;1;17); der(12)t(12q;6); der(12)t(12;7); der(12q;8); der(12)t(7;12;5); der(13)del(13q)[2]; der(13;t(13p;6?); der(14)t(14p;16); der(15)t(15p;16); der(15)del(15q)t(15p;16); …														(No markers
	43	63	3	4	4	2	3	2	3	4	3	2	2	7	2	2	2	4	2	2	0	6	2	0	2		der(1)del(1)t(1;20;9); der(2)t(2q;3); der(2)rcp(20;der(2)add(2q;14)p); der(2)t(7;2;14); der(3)del(3); der(4)t(4q;17); der(4)t(4q;5); der(5)t(5q;7); der(5)del(5p)t(5q;12); der(5)t(5p;4); der(6)t(6q;3); der(7)del(7)t(12;7); der(7)t(7;20;7); der(8)t(8q;16); der(8)t(8p;15)[2]; der(8)t(1;16;8;9); der(9)t(9;13); der(9)t(9p;8); der(10)t(10p;1); der(10)t(10p;7); der(12)t(12q;6); der(12)t(12q;8); der(12)t…														(No markers
	44	63	3	3	3	3	3	3	2	4	2	2	2	7	3	2	2	3	2	3	0	7	2	0	2		der(1)del(1)t(1;20;9); der(2)add(2q;14); der(2)t(2q;3); der(3)rcp(3q;6q); der(4)t(4q;7); der(4)del(4)?t(4q;5); der(5)t(5p;4); der(6)del(6q?); der(7)t(7;20;7); der(8)t(16;1;8;9); der(8)t(8p;15)[2]; der(8)t(8q;16); der(9)rcp(9p;8q); der(10)t(10p;7); der(12)t(12;20;1;17); der(12)t(12q;6); der(12)t(7;12;5); der(12)t(12q;8); der(12)t(12q;7); der(13)del(13q); der(13)del(13q)t(13p;3?); der(15)t(15p;16);…														(No markers
	45	66	3	4	3	4	2	2	2	4	2	3	2	8	4	2	2	4	2	4	0	6	1	0	2		der(1)del(1)t(1;20;9); der(2)t(2q;3); der(2)del(2q)rcp(2p;14q); der(2)add(2q;14); der(3)rcp(3q;6q); der(4)t(4q;5); der(4)t(4q;17); der(4)t(4q;5); der(5)t(5p;4); der(6)del(6q?); der(7)t(7;20;7); der(8)t(8p;15)[2]; der(8)t(16;1;8;9); der(8)t(8q;16); der(9)rcp(9p;8q); der(10)add?(10p;6); der(12)t(7;12;5); der(12)t(12q;6); der(12)t(12q;8); der(12)t12q;7)[2]; der(12)t(12;20;1;17); der(13)t(13p;3); der…														(No markers
	46	62	3	3	3	4	2	2	2	4	2	3	2	6	4	2	3	2	2	3	0	7	1	0	2		der(1)del(1)t(1;20;9); der(2)add(2q;14); der(2)t(2q;3); der(3)rcp(3q;6q); der(4)t(4q;5); der(4)t(4q;17); der(4)t(4q;5?); der(5)t(5;20;9?); der(7)t(7;20;7); der(8)t(8q;16); der(8)t(1;8;9); der(8)t(8p;15)[2]; der(9)rcp(9p;8q); der(10)add?(10p;6); der(12)t(12;20;1;6/17); der(12)t(12q;8); der(12)t(12q;6); der(12)t(7;12;5); der(13)del(13q)t(13p;7); der(13)del(13q); der(13)t(13p;6); der(15)t(15p;16); d…														(+mar1(20?), +mar2(1)
	47	60	2	3	2	3	3	2	2	3	2	3	2	6	4	2	3	2	2	3	0	7	2	0	2		der(2)del(2p)t(2q;3); der(2)rcp(2q;14q); der(4)t(4q;5); der(4)t(4q;17); der(5)del(5q); der(5)t(5p;4); der(7)t(7;20;7); der(8)t(8q;16); der(8)t(8p;15)[2]; der(9)t(9p;8); der(10)t(10p;7); der(12)del(12q); der(12)t(7;12;5); der(12)t(12q;6); der(12)t(12;20;1;17); der(13)del(13q)[2]; der(13)t(13p;3); der(15)t(15p;16); der(15)del(15q)t(15p;16); der(15)del(15q); der(16)del(16q); der(17)t(17;20;1?;3); de…														(No markers
	48	62	3	3	3	3	3	2	2	4	2	2	2	7	3	2	3	3	2	2	0	7	2	0	2		der(1)del(1)t(1;20;9); der(2)t(2q;3); der(2)add(2q;14); der(3)del(3p)?; der(3)del(3p)rcp(3q;6q); der(4)t(4q;5); der(4)t(4q;17); der(4)add(4p;3); der(5)t(5p;4); der(7)t(7;20;7); der(8)t(8p;15)[2]; der(8)t(16;1;8;9); der(8)t(8q;16?); der(9)rcp(9p;8q); der(10)t(10p;7) ; der(12)t(7;12;5); der(12)t(12q;8); der(12)t(12;7); der(12)t(12q;6); der(12)t(12;20;1;17); der(13)t(13p;6); der(13)del(13q); der(13)…
	49	61	3	3	3	3	3	2	2	4	2	2	2	7	4	2	2	3	1	3	0	6	2	0	2		der(1)del(1)t(1;20;9); der(2)add(2q;14); der(2)t(2q;3); der(3)del(3p); der(3)del(3p)rcp(3q;6q); der(4)t(4q;5); der(4)t(4q;17); der(4)t(4q;5?); der(5)t(5;20;9?); der(7)t(7;20;7); der(8)t(8q;16); der(8)t(1;8;9); der(8)t(8p;15)[2]; der(9)rcp(9p;8q); der(10)add?(10p;6); der(12)t(12;20;1;6/17); der(12)t(12q;8); der(12)t(12q;6); der(12)t(7;12;5); der(13)del(13q)t(13p;7); der(13)del(13q); der(13)t(13p;6…
	50	60	3	3	3	3	1	2	2	4	2	3	2	6	4	2	3	3	2	2	0	6	2	0	2		der(1)del(1)t(1;20;9); der(2)t(7;2;14); der(2)add(2q;14); der(3)del(3p)t(3q;6); der(4)t(4q;5); der(4)t(4q;5); der(7)t(7;20;7); der(8)t(8q;16); der(8)t(16;1;8;9); der(8)t(8p;15)[2]; der(9)rcp(9p;8q); der(10)add(10p;6); der(12)t(12;7); der(12)t(12q;6); der(12)t(12q;8); der(12)t(7;12;5); der(12)t(12;20;1;17); der(13)del(13q); der(13)del(13q)t(13p;7); der(13)t(13p;3); der(14)rcp?(14q;2); der(15)t(16;…
	51	59	3	3	2	3	3	2	2	4	2	2	2	7	4	2	2	3	1	3	0	6	1	0	2		der(1)del(1)t(1;20;9); der(2)add(2q;14); der(2)del(2p); der(2)t(2q;3); der(3)del(3p); der(3)del(3p)rcp(3q;6q); der(4)add(4p;3); der(4)t(4q;17); der(4)t(4q;5); der(5)t(5p;4); der(5)t(5q;10); der(7)t(7;20;7); der(8)t(8p;15)[2]; der(8)t(1;11;8;9); der(8)t(8q;16); der(9)rcp(9p;8q); der(12)t(12q;6); der(12)t(12;20;1;17); der(12)t(12q;8); der(12)t(12q;7); der(12)t(7;12;5); der(13)del(13q); der(13)del(1…
	52	55	3	4	3	3	3	2	2	3	2	2	2	6	3	2	2	4	3	3	0	0	2	0	1		der(1)del(1)t(1;20;9); der(2)add(2q;14); der(2)t(2q;3); der(2)t(7;2;14);(3)del(3p)rcp(3q;6q); der(4)t(4;7); der(4)t(4q;5); der(5)t(5p;4); der(12)add(6p;12); der(7)t(7;20;7); der(8)t(8q;16); der(8)t(8p;15)[2]; der(9)t(9p;8); der(10)t(10p;7); der(12)t(12q;6); der(12)t(12q;8); der(12)t(12;20;1;17); der(12)t(7;12;5); der(13)t(13p;3); der(13)del(13q)t(13p;10q); der(14)del(14q); der(15)t(15p;16); der(1…
	53	64	3	3	3	3	3	2	2	3	2	3	2	7	4	2	3	3	2	3	0	7	2	0	2		der(1)del(1)t(1;20;9); der(2)t(2q;3); der(2)add(2q;14); der(3)del(3p); der(3)del(3p)rcp(3q;6q); der(4)add(4p;3); der(4)t(4q;17); der(4)t(4q;5); der(5)t(5p;4); der(7)t(7;20;7); der(8)t(8p;15)[2]; der(8)t(8q;16); der(9)t(9p;8); der(10)add(10p;7); der(12)t(7;12;5); der(12)t(12q;8); der(12)t(12q;6); der(12)t(12;20;1;17); der(12)t(12q;7); der(13)del(13q); der(13)del(13q)t(13p;3); der(13)t(13p;3/6); de…
N3	54	59	2	4	3	3	3	2	1	4	1	2	1	6	4	2	3	3	2	3	0	6	2	0	2		der(2)add(2q;14); der(2)del(2p)t(2q;3); der(2)t(7;2;14); der(3)del(3p)rcp(3q;6q); der(4)t(4q;17); der(4)t(4q;5); der(5)t(5p;4); der(5)del(5q); der(7)t(7;20;7); der(8)t(16;1?;11;8); der(8)t(8p;15)[2]; der(8)t(8q;16); der(10)t(10p;7); der(12)t(12;20;1;17); der(12)t(12q;6); der(12)t(12q;8); der(12)t(7;12;5); der(13)del(13q); der(13)t(13p;3); der(14)rcp(14q;2p?); der(15)del(15q)t(15p;16); der(15)t(15…
	55	58	2	3	2	4	2	1	2	4	2	2	2	6	4	2	2	3	2	3	0	6	2	0	2		der(1)del(1)t(1;20;9); der(2)t(2q;3); der(2)add(2q;14); der(3)t(3p;1?); der(4)t(4q;17); der(4)t(4q;5); der(4)t(4q;5); der(7)t(7;20;7); der(8)t(8p;15)[2]; der(8)t(1/16?;11;8;9); der(8)t(8q;16); der(9)rcp(9p;8q); der(10)add(10p;6); der(12)t(12q;8); der(12)t(12q;7); der(12)t(12q;6); der(12)t(12q;7); der(12)t(12;20;1;6/17); der(13)del(13q); der(13)del(13q)t(13p;7); der(13)t(13p;6); der(15)t(15p;16); …
	56	61	3	4	3	4	2	2	2	3	2	3	3	5	4	2	2	2	2	2	0	7	2	0	2		der(1;20;3/9); der(7;2;14);rcp(2q;14); t(2;3); t(4q;5); t(4;17); t(4q;5q); del(5); t(5;14); ins(20 on 7q); t(8p;15) [2]; t(8p;1); t(9q; 8); t(10p;7?); t(11q;20;3); t(12;6); der(5/7;12;5;9?); del 12q; t(12;20?;1?;17?); t(12;8); del(13)[2]; t(14;2); t(15p;1); t(17;20;11;3?); del(18q); ; t(20;12); t(20;1;7/14?); t(20;1;11/3?); t(20;3); t(20;1); t(21p;7); -22 [2]; der(X;7)														(+mar2(20), +mar3(6), +mar4(7), +mar5(16)
	57	59	3	3	3	3	3	2	2	4	2	2	2	4	5	2	2	2	2	3	0	5	3	0	2		der(1;20;3); der(7;2;7); t(2;14); del3?; t(4;17); t(4;5); t(5p;4); ins(20 on 7); t(8p;15)[2]; t(8p;1); t(9;8); t(10p;7); t(12;q6); t(81;8); t(12;16); t(12;20;1;9?); t(12q;7); t(13p;9); del13; t(15p;12?); t(15p;1); t(17;20;3); -18; ; t(20;12); t(20;1;9); t(20;3); t(20;1?;7/14); -22[2]; der(X;7)														(+mar1(13), +mar2(18(13?)), +mar4(der(?;1;17)) +mar5(20), +mar6(20)
	58	54	3	3	3	3	3	2	2	4	2	2	2	5	2	1	3	2	2	1	0	5	2	0	2		der(1;20;3); t(2;3?); t(2;14); fus(3q;10q); fus(der(5;20)q;der(4;5)p); t(4;7); t(5p;4); ins(20 on 7q); rcp(15;8p) [2]; t(8p;1); t(9;8); t(10;7); t(12q;7); t(12q;17); t(12;6); t(12;8); t(12;20;1;17); t(13p;6); rob(15;14); t(16;13); t(17;20?;1;3); -18; t(20;1;3?); t(20;12); t(20;10?); t(20;17;14?); -22 [2]; der(X;7)														(+mar2(18?), +mar3(12), +mar4(13), +mar5(20), +mar6(17), +mar7(16)
	59	56	3	3	2	3	3	2	2	4	2	3	2	4	4	1	3	2	3	1	0	5	2	0	2		der(1;11?;20;9); t(2;3); t(2;14); t(4;5/7?); t(4;5); t(5p;4); ins(20 on 7q); t(8p;1); del8p; t(8;15); t(9p;8); t(10;?); t(12;14?); t(12;20;1;17); t(12q; 6); t(12q;8); t(13p;6); del 13; -14 ; t(15p;16); t(15p;16/1?); t(15p;2;14); t(17;11/6?); -18; ;der(fus(13;t(20;12)); t(20;1;6/9?); t(20;1;3); t(20;11;14); t(20p;7?); t(21p; 20?); -22[2]; der(X;7)														(+mar1(12?), +mar2(13), +mar3(20?), +mar4(16), +mar5(12), +mar7(20)
	60	49	3	2	2	2	1	2	2	3	2	4	1	3	4	2	2	2	1	1	0	6	2	0	2		der(1;11/20;9); t(2;14); t(4;5); t(4;17); -5; ins(20 on 7); t(8p;15) [2]; t(8p;1); t(9p;8); t(10p;7); der(10;12?;17); - 11; t(12q;7); t(12;8); t(12;20;11;3/6?); t(13p;6); del13; del13; t(15p;16); -17; -18; -19 [2]; t(20;1;?); t(20;1;14); t(20;12); t(20;3); t(20;1;3); -22 [2]; der(X;7)														(+mar1(2+12+7?), +mar3(20), +mar4(13/18)
	61	55	3	5	2	3	3	2	2	4	2	3	2	2	3	2	3	1	3	1	0	6	1	0	2		der(1;20;9); del2p/q; der(2;12;7); t(2;3); t(2;14); del3; t(4;5?); t(4;1?); t(4;17); t(5p;4); ins(20 on 7); t(8;1/16?); t(8p;15) [2]; der(16;?;8); t(9p;8); der(7;10;1;17/10); t(10p;7?); t(12q;8); der(12;7); t(12q;6); t(12;20;11';3/6); t(13p;11)?; t(13p;5?); del13; der(15;16); t(15;16); -16; t(17;13/18;;3); t(17;14); -18; -19 [2]; t(20;17?;6?;3); t(20;1;14); del20; t(20;3); t(20;1;9); -21; -22[2];…														(+mar1(16), +mar2(16), +mar3(20), +mar4(20?), +mar5(13)
	62	51	3	3	3	3	2	2	2	4	4	3	2	3	1	1	2	2	3	1	0	5	0	0	2		der(1;20;9); t(2;14); del2; t(4;7/14); t(4;1?); t(5p;4); ins(20 on 7); t(8p;1/16); t(8p;15) [2]; t(9p;8); t(10p; 7); fus(10p;5/7?); t(12;5);t(12q;8); t(12q;6); t(12;20;1;17); t(13p;3/6); -13; -14; der(15;16); del16; t(17;1/11;3?); -18; del18?; ; t(20;12); t(20;3); t(20;1;7/14); -21[2]; -22; der(X;7)														(+mar1(2/12+14), +mar2(18), +mar3(?), +mar5(14), +mar6(13), +mar7(16), +mar8(20)
	63	48	3	3	1	3	2	1	2	3	2	2	2	4	4	2	3	1	1	1	1	3	2	0	2		der(1;20;3/9); del1; der(2q;3); rcp(2;14); -3; t(4;5); t(4;17); t(5p;4); -6; ins(20 on 7); t(8p;15) [2]; t(8p;1); t(9p;8); t(10p;7); t(12;20;1;17); t(12;6); t(12;10); t(12;8); del13q [2]; t(13;3/17?); t(15p;16) [2]; -16; -17; -18; t(19;11;7/14/15?); -19; del20q; t(20;1;3); t(20;12); t(21p;7); -22; der(X;7)														(+mar1(3/9?), +mar2(16), +mar3(18), +mar4(20)
	64	56	3	2	2	3	2	3	2	4	2	3	2	6	3	2	3	2	3	1	0	4	2	0	2		der(1;20;9); t(2;14); del3; t(4;5); t(4;17); t(4;3); t(5p;4); ins(20 on 7); t(8;16); t(8p;15) [2]; t(8p;1); t(9p;8); t(10p;7); t(12;8); t(12;14); t(12;6); t(12;20;1;17); der(7;12;1/5); del13; t(13p;6); t(13p;12); t(15p;16) [2]; t(17;20;3?); t(17;3); -18; ; t(20;1/11;7/14); t(20;1;7); t(20;1;3); -22[2]; der(X;7)														(+mar1(13), +marr2(20?), +mar4(1/18)
	65	54	3	4	3	3	1	2	2	4	2	2	2	4	4	1	3	2	2	1	0	5	2	0	2		der(1;20;9); t(2;14); t(2;3); del2; t(2p;?); del3; t(4q;?); t(4p;3); t(4q;17);-5; ins(20 on 7); t(8q;16?); t(8p;15) [2]; t(8p;1); t(9p;8); t(12q;8); t(12q;6); t(12;20;1;17); der(7;12;5); t(12q;7); t(13p;12); t(13p;3); del13; -14; t(15p;16) [2]; t(17;1;3)?; r18?; del18?; ; t(20;3); t(20;1;14); t(20;12?); t(20;1;7); t(20;1/11;3); -22[2]; der(X;7)														(+mar2(13), +mar3(7), +mar4(16), +mar5(7?)
	66	58	3	3	3	3	3	2	2	4	2	3	2	4	4	1	3	2	3	1	0	6	2	0	2		der(1;20;3/9); t(2;14); t(2;3); der(7;2;7;6); del3?; t(4;7); t(4;5); t(5p;4); ins(20 on 7); t(8p;15) [2]; t(8p;1); t(9;8); t(10;7); t(12q;8); t(12;20;1;17); t(12q;6); der(12p;7); del13 [2]; -14; t(15p;16); der(1;15;6); t(17;2;7); -18; ; t(20;7/14;2); t(20;1;3); t(20;3);t(20;1;3/9); t(20;7); -22[2]; der(X;7)														(+mar2(16), +mar3(18), +mar4(13), +mar5(der2;15;5), +mar6(15), +mar7(20)
	67	52	1	3	3	2	2	2	2	4	2	3	2	4	5	1	3	2	2	1	0	4	2	0	2		der(1;20;9); t(2;14); del3; t(4;5); t(4;5); t(t(5p;4); ins(20 on 7); t(8p;1); t(8;16)?; t(8p;15)[2]; del9?; t(9;8); t(10;7)?; t(12q;7); t(12q;6); t(12;20;1;17); del13[2]; t(13p;3/9); -14; t(15p;16?); t(15p;12/20?); t(17;7;1;5/3?); -18; ; t(20;3); t(20;1?;3/9); t(20;12); -22[2]; der(X;7)														(+mar1(1), +mar2(20?), +mar4(X/20?)
	68	56	4	3	2	3	3	2	2	3	3	3	2	5	4	2	2	2	3	1	0	3	2	0	2		der(1;20;3); t(2;14); t(2;3); del3; t(4;3); t(4;17); t(4;5?); t(5p;4); ins(20 on 7); t(8p;15)[2]; t(8p;1); t(9;8); t(10;7); t(12q;8); t(12q;6); t(12q;7); t(12;20;1;17); t(12;5/6/1?); der(13;3); der(fus(13;t(12;7)); t(13;6/3); der(15;16); rcp(16;1); t(17;1;14); t(17;20;1;3); -18; ; t(20;1;20); t(20;3); t(20;1); -22[2]; der(X;7)														(+mar2(10+17?), +mar3(12?), +mar4(18), +mar5(20), +mar6(15), +mar7(20)
	69	57	3	3	3	3	3	2	2	4	2	3	2	2	4	2	3	2	4	1	0	5	2	0	2		der(1;20;9); t(2;3); t(2;14); del3; t(4;5?); t(4;17); ins(20 on 7); t(8p;16); t(8p;15)[2]; rcp(9p;8q); t(10;?); t(12;20;1;17); t(12q;8); t(12q;6); der(13;12); t(14p;16); t(15p;16)[2]; t(17;20?;1?;3/6?); t(17;1;14); -18; ; t(20;1;3/9); t(20;12); t(20;1;3); t(20;3); t(21p;7); t(21p;13); -22[2]; der(X;7)														(+mar2(16), +mar3(r12?), +mar4(13), +mar5(20), +mar6(1/4?), +mar7(1/4?)
	70	56	3	4	3	3	3	2	1	3	2	2	2	2	5	2	3	3	3	1	0	5	2	0	2		der(1;20;9); t(2;3); t(2;14); der(7;2;13); del3; t(4;7); der(?;4;5); t(5p;4); -7; t(8;15); t(8p;15); der(16;8;8;17); der(8;15;8;16); t(9;8); t(10;7); t(12;20;1;17); t(12;8); t(13p;5?); der(13;20)[2]; rcp(15p;16q); der(16;15;14); der(18;17;1;3); ; t(20;12); t(20;3); t(20;1;3/9); t(20;1;20;3); rob(21;10); der(13;22;6); der(22;7)?; der(X;7)														(+mar1(7)
	71	56	3	3	3	3	2	2	2	4	2	3	2	4	5	2	3	2	3	1	0	3	2	0	2		der(1;20;9); t(2;3); t(2;14); del3?; t(4;5); t(4;17); t(4;9); ins(20 on 7); t(8p;15)[2]; t(8p;1); t(9;8); t(10;7); t(12q;6); t(12q;8); t(12;20;1;17); der(7;12;4?);t(13p;12/22?); t(13p;3/9); del13; der(9;13;16); t(15p;16)[2]; t(17;1;14); t(17;20;1;3)?; -18; ; t(20;1;5); t(20p;4)?; t(20;3); t(21p;7); -22[2]; der(X;7)														(+mar2(12), +mar3(20), +mar4(20), +mar5(17+12?)
	72	56	3	3	3	3	3	2	2	4	2	3	2	2	3	1	3	2	3	2	1	5	2	0	2		der(1;20;5?); t(2;3); t(2;14); t(3p;5?); del3; t(4;7); t(4;5); t(5p;4); ins(20 on 7); t(8p;1); t(8p;15)[2]; t(9;8); t(10;7); t(12q;6); t(12;20;1;17); t(13;3/6); del13; -14; t(15p;16)[2]; [rob(15;14) or der(14;2;15)]; t(17;20;3); ; t(20;1;3/9); t(20;?); t(20;12); t(20;3); t(20;1/11;14); -22[2]; der(X;7)														(+mar1(12+4)?, +mar2(14), +mar3(16), +mar4(13), +mar5(20), +mar7(20), +mar8(12)
	73	56	3	3	2	3	3	1	2	4	2	3	1	4	4	2	2	2	3	2	0	6	2	0	2		der(1;20;9); t(2;14); t(2;3); del3?; t(4;5/7?); t(4;3); t(5p;4); -6; ins(20 on 7); t(8p;15)[2]; t(8p;1); t(9;8); t(10;7); -11; t(12;20;1;17); t(12;6); t(12q;8); t(20q;7); t(13p;3/5?); del13[2]; rob(15;14)?; t(15p;16); t(17;20;1;9?); ; t(20;3); t(20;12); t(20;1;7/14); t(20;1;3); -22[2]; der(X;7)														(+mar2(20), +mar3(1), +mar4(16)
	74	52	3	3	1	2	3	2	2	4	2	3	2	3	4	2	2	2	1	2	0	5	2	0	2		der(1;20;9); rcp(2;14); t(2;3); -3; t(4;17); t(4;5); t(5p;4), del 5q; ins(20 on 7); t(8;18); t(8p;15)[2]; t(8p;1); t(9;8); t(10;7); t(12q;8); t(12;20;1;17); der(7;12;5); t(12;6); t(13p;?); t(13p;12); t(13p;?); t(14p; 20/12?); t(15p;12); t(15p;16?); t(16;;11/20;3); -17; t(18;12/14); ; t(20;12); t(20;3); t(20;1;3); t(21p;7); -22[2]; der(X;7)														(+mar1(20), +mar3(18), +mar4(13/18)
	75	58	3	3	3	3	2	2	2	4	2	3	2	3	5	2	3	2	3	2	0	5	2	0	2		der(1;20;9); rcp(2;14); t(2;3); del3; t(4;17)l t(4;5); t(5p;4); rcp(7;10); ins(20 on 7); t(8p;15)[2] t(8p;1); t(8;16); t(9;8); t(12q;6); t(12q;8); t(12;20;1;17); t(13p;12); t(13p;3); del(13)[2]; t(15p;16)[2]; t(15p;12?); t(17;1/11;14); t(17;20;1?;3?); del18?; ; t(20;3): t(20;12); t(20;1;3/9); t(21p;7); -22[2]; der(X;7)														(+mar2(20), +mar3(7), +mar4(16)
	76	54	3	3	2	3	3	2	2	4	2	3	2	5	4	2	3	1	2	1	0	5	1	0	1		der(1;20;9); t(2;14); t(2;3); t4(;5); t(4;17); t(5;2/X); del5q; ins(20 on 7); t(8p;15)[2]; t(8p;1); t(9;8); t(10;3?); t(12q;6); der(12;7); der(7;12;5); t(12q;8): t(12;20;1;17); del13[2]; t(13p;3); t(14p;8/16); t(15p;16); t(15p;1/18); -16; t(17;20;1;3/9); -18; ; t(20;12); t(20;1;3); t(20;3?); t(20;1;7/14) t(20;3); -21; -22[2]; -X														(+mar1(11), +mar2(16/18), +mar3(18/13?), +mar4(21?), +mar5(20)
	77	58	3	4	1	4	2	2	2	4	1	3	3	5	5	2	2	3	2	2	0	4	2	0	2		der(1;20;9); t(2;14); t(2;3); der(12;2;14); rob(4p;5p); t(4;5); t(4;17); ins(20 on 7); t(8p;15)[2]; t(8p;1/16); t(8;16); t(9;8); -9; t(20;3/6?); t(11;14); t(12q;8); t(12;5); t(12q;7); t(12q;6); t(12;2;1;17); der(13;4); t(13p;3); del13; der(13;7); t(15p;12); t(15p;16); del16q; t(17;20;1/11;3; ; t(20;1;3?); t(20;3); t(20;1;9?); t(20;12); -22[2]; der(X;7)														(+mar1(?), +mar2(20), +mar3(20), +mar5(16)
	78	55	3	3	2	3	3	2	2	4	2	3	2	5	3	1	3	3	2	1	0	4	2	0	2		der(1;20;9); t(2;14); t(2;3); t(3;13); t(4;5); t(4;7?); t(5p;4); ins(20 on 7); t(8p;1/16;9?); t(8;16); t(8p;15)[2]; t(9;8); t(10;7); t(12q;7); t(12q;8); t(12q;6); t(12;20;1;17); del13; t(13p;3?); der(15;16); rob(14;15); t(15p;16); del16q; t(17;20;1?;3); ; t(20;3); t(20;12); t(20;1;3); t(20;1?;14); -22[2]; der(X;7)														(+mar2(20), +mar3(20/18), +mar4(20), +mar5(14), +mar6(18)

## Sheet: HMECs
	CHROMOSOME ABERRATIONS
	SAMPLE:	HMECs
			N U M E R I C A L C H A N G E S
	Metaphase	# of						C	H	R	O	M	O	S	O	M	E										R E A R R A N G E M E N T S														SPECIAL
	Number	chrs	1	2	3	4	5	6	7	8	9	10	11	12	13	14	15	16	17	18	19	20	21	22	X	Y	(None)														REMARKS
	1	44	2	2	2	2	2	2	2	2	2	2	2	2	2	2	2	2	2	2	2	1	2	2	1
	2	46	2	2	2	2	2	2	2	2	2	2	2	2	2	2	2	2	2	2	2	2	2	2	2
	3	46	2	2	2	2	2	2	2	2	2	2	2	2	2	2	2	2	2	2	2	2	2	2	2
	4	46	2	2	2	2	2	2	2	2	2	2	2	2	2	2	2	2	2	2	2	2	2	2	2
	5	46	2	2	2	2	2	2	2	2	2	2	2	2	2	2	2	2	2	2	2	2	2	2	2
	6	46	2	2	2	2	2	2	2	2	2	2	2	2	2	2	2	2	2	2	2	2	2	2	2
	7	46	2	2	2	2	2	2	2	2	2	2	2	2	2	2	2	2	2	2	2	2	2	2	2
	8	46	2	2	2	2	2	2	2	2	2	2	2	2	2	2	2	2	2	2	2	2	2	2	2
	9	46	2	2	2	2	2	2	2	2	2	2	2	2	2	2	2	2	2	2	2	2	2	2	2
N1	10	46	2	2	2	2	2	2	2	2	2	2	2	2	2	2	2	2	2	2	2	2	2	2	2
	11	46	2	2	2	2	2	2	2	2	2	2	2	2	2	2	2	2	2	2	2	2	2	2	2
	12	46	2	2	2	2	2	2	2	2	2	2	2	2	2	2	2	2	2	2	2	2	2	2	2
	13	46	2	2	2	2	2	2	2	2	2	2	2	2	2	2	2	2	2	2	2	2	2	2	2
	14	46	2	2	2	2	2	2	2	2	2	2	2	2	2	2	2	2	2	2	2	2	2	2	2
	15	46	2	2	2	2	2	2	2	2	2	2	2	2	2	2	2	2	2	2	2	2	2	2	2
	16	46	2	2	2	2	2	2	2	2	2	2	2	2	2	2	2	2	2	2	2	2	2	2	2
	17	46	2	2	2	2	2	2	2	2	2	2	2	2	2	2	2	2	2	2	2	2	2	2	2
	18	46	2	2	2	2	2	2	2	2	2	2	2	2	2	2	2	2	2	2	2	2	2	2	2
	19	46	2	2	2	2	2	2	2	2	2	2	2	2	2	2	2	2	2	2	2	2	2	2	2
	20	46	2	2	2	2	2	2	2	2	2	2	2	2	2	2	2	2	2	2	2	2	2	2	2
	21	46	2	2	2	2	2	2	2	2	2	2	2	2	2	2	2	2	2	2	2	2	2	2	2
	22	46	2	2	2	2	2	2	2	2	2	2	2	2	2	2	2	2	2	2	2	2	2	2	2
	23	46	2	2	2	2	2	2	2	2	2	2	2	2	2	2	2	2	2	2	2	2	2	2	2
	24	46	2	2	2	2	2	2	2	2	2	2	2	2	2	2	2	2	2	2	2	2	2	2	2
	25	46	2	2	2	2	2	2	2	2	2	2	2	2	2	2	2	2	2	2	2	2	2	2	2
	26	46	2	2	2	2	2	2	2	2	2	2	2	2	2	2	2	2	2	2	2	2	2	2	2
	27	46	2	2	2	2	2	2	2	2	2	2	2	2	2	2	2	2	2	2	2	2	2	2	2
	28	46	2	2	2	2	2	2	2	2	2	2	2	2	2	2	2	2	2	2	2	2	2	2	2
	29	46	2	2	2	2	2	2	2	2	2	2	2	2	2	2	2	2	2	2	2	2	2	2	2
N2	30	46	2	2	2	2	2	2	2	2	2	2	2	2	2	2	2	2	2	2	2	2	2	2	2
	31	46	2	2	2	2	2	2	2	2	2	2	2	2	2	2	2	2	2	2	2	2	2	2	2
	32	46	2	2	2	2	2	2	2	2	2	2	2	2	2	2	2	2	2	2	2	2	2	2	2
	33	46	2	2	2	2	2	2	2	2	2	2	2	2	2	2	2	2	2	2	2	2	2	2	2
	34	46	2	2	2	2	2	2	2	2	2	2	2	2	2	2	2	2	2	2	2	2	2	2	2
	35	46	2	2	2	2	2	2	2	2	2	2	2	2	2	2	2	2	2	2	2	2	2	2	2
	36	46	2	2	2	2	2	2	2	2	2	2	2	2	2	2	2	2	2	2	2	2	2	2	2
	37	46	2	2	2	2	2	2	2	2	2	2	2	2	2	2	2	2	2	2	2	2	2	2	2
	38	46	2	2	2	2	2	2	2	2	2	2	2	2	2	2	2	2	2	2	2	2	2	2	2
	39	46	2	2	2	2	2	2	2	2	2	2	2	2	2	2	2	2	2	2	2	2	2	2	2
	40	46	2	2	2	2	2	2	2	2	2	2	2	2	2	2	2	2	2	2	2	2	2	2	2
	41	46	2	2	2	2	2	2	2	2	2	2	2	2	2	2	2	2	2	2	2	2	2	2	2
	42	46	2	2	2	2	2	2	2	2	2	2	2	2	2	2	2	2	2	2	2	2	2	2	2
	43	46	2	2	2	2	2	2	2	2	2	2	2	2	2	2	2	2	2	2	2	2	2	2	2
	44	46	2	2	2	2	2	2	2	2	2	2	2	2	2	2	2	2	2	2	2	2	2	2	2
	45	46	2	2	2	2	2	2	2	2	2	2	2	2	2	2	2	2	2	2	2	2	2	2	2
N3	46	46	2	2	2	2	2	2	2	2	2	2	2	2	2	2	2	2	2	2	2	2	2	2	2
	47	46	2	2	2	2	2	2	2	2	2	2	2	2	2	2	2	2	2	2	2	2	2	2	2
	48	46	2	2	2	2	2	2	2	2	2	2	2	2	2	2	2	2	2	2	2	2	2	2	2
	49	46	2	2	2	2	2	2	2	2	2	2	2	2	2	2	2	2	2	2	2	2	2	2	2
	50	46	2	2	2	2	2	2	2	2	2	2	2	2	2	2	2	2	2	2	2	2	2	2	2
	51	46	2	2	2	2	2	2	2	2	2	2	2	2	2	2	2	2	2	2	2	2	2	2	2
